# Supplementary material for: Elevated temperatures do not trigger a conserved metabolic network response among thermotolerant yeasts
Source: BMC Microbiol. 2019 May 17;19:100. doi: 10.1186/s12866-019-1453-3 (PMC6525440; doi:10.1186/s12866-019-1453-3)
Supplement: Supplementary file 3 — Optimal flux solutions for all simulated data sets, including the corresponding smallest sum of residual errors (fval) and the constraints for uptake and production rates of metabolites and biomass constituents, which were used in the simulations. (XLSX 516 kb) [file 12866_2019_1453_MOESM3_ESM.xlsx]

## Sheet: Disclaimer
Given here are the optimal flux solutions for all simulated data sets, including the corresponding smallest sum of residual errors (fval) and the constraints for uptake and production rates of metabolites and biomass constituents, which were used in the simulations. In the simulation results, the glucose uptake flux can vary around a value of 1000 as defined in the corresponding presolverscript, …

## Sheet: KM1 30°C
									fval:	48.3702
Fluxes as defined in the model						constraints as defined in the presolverscripts																	Sensitivity analysis (absolute)												Sensitivity analysis (relative)
rxnID	rxnEq	rxnCTrans	rates	rxnType	basis	Flux indicator	lower bound	upper bound		Absolute optimal flux solution			Flux solution relative to glucose uptake rate R3			Relative flux solution with sum of reversible reactions						Excerpt of central fluxes for sensitivity analysis	fluxPar	opVal	min	max	low	flag_low	high	flag_high	d_neg	d_pos	%resolved		fluxPar	opVal	min	max	low	flag_low	high	flag_high	d_neg	d_pos	%resolved
R1	GLC_1_13C = GLC_EX	abcdef = abcdef		F						878.017		F	0.814895		F	0.814895	GLC_1_13C = GLC_EX					G6P = F6P	v(5)-v(6)	557.708	294.469	930.101	406.036	converged	589.07	converged	151.672	31.362	0.712		v(5)-v(6)	0.517614	0.273299	0.863235	0.376846	converged	0.546721	converged	0.140768	0.0291073	0.712
R2	GLC_U13C = GLC_EX	abcdef = abcdef		F						199.444		F	0.185105		F	0.185105	GLC_U13C = GLC_EX					F6P + ATP = F16BP	v(7)-v(8)	757.42	613.719	904.202	657.753	converged	797.277	converged	99.667	39.857	0.52		v(7)-v(8)	0.702968	0.569598	0.839198	0.610466	converged	0.73996	converged	0.0925018	0.0369916	0.52
R3	GLC_EX = GLC	abcdef = abcdef		F	X	3	920.038	1079.96		1077.46		F	1		F	1	GLC_EX = GLC					G3P = 3PG + ATP + NADH	v(13)-v(14)	1462.71	1255.39	1663.78	1289.91	converged	1550.69	converged	172.801	87.978	0.361		v(13)-v(14)	1.35756	1.16514	1.54417	1.19718	converged	1.43921	converged	0.160378	0.0816531	0.361
R4	GLC + ATP = G6P	abcdef + X = abcdef		F						1077.46		F	1		F	1	GLC + ATP = G6P					3PG = PEP	v(15)-v(16)	1444.52	1231.98	1663.78	1258.25	converged	1533.44	converged	186.261	88.925	0.363		v(15)-v(16)	1.34067	1.14341	1.54417	1.1678	converged	1.4232	converged	0.17287	0.0825321	0.363
R5	G6P = F6P	abcdef = abcdef		FR						1751.35		FR	1.62544		FR	0.517613	G6P = F6P					G6P = 6PG + NADPH	v(19)	343.843	0	517.724	282.93	converged	494.435	converged	60.912	150.592	0.591		v(19)	0.319124	0	0.480504	0.26259	converged	0.458889	converged	0.056533	0.139766	0.591
R6	F6P = G6P	abcdef = abcdef		R	X					1193.64		R	1.10783		FR	0.702968	F6P + ATP = F16BP					P5P + P5P = S7P + G3P	v(21)-v(22)	111.835	-3.209	172.273	92.416	converged	150.152	converged	19.419	38.318	0.671		v(21)-v(22)	0.103795	-0.0029783	0.159888	0.0857721	converged	0.139357	converged	0.0180229	0.0355633	0.671
R7	F6P + ATP = F16BP	abcdef + X = abcdef		FR						4641.2		FR	4.30754		FR	0.702968	F16BP = DHAP + G3P					PYRcyt = PYRmit	v(29)	1018.41	0	1789.7	0.121	converged	1304.73	converged	1018.29	286.314	0.271		v(29)	0.945199	0	1.66103	0.000112301	converged	1.21093	converged	0.945087	0.26573	0.271
R8	F16BP = F6P + ATP	abcdef = abcdef + X		R	X					3883.78		R	3.60457		FR	0.6029	DHAP = G3P					ACCOAmit + OAAmit = CITmit	v(31)	708.495	78.148	956.696	525.653	converged	793.61	converged	182.842	85.115	0.695		v(31)	0.65756	0.0725298	0.887918	0.487863	converged	0.736556	converged	0.169697	0.078996	0.695
R9	F16BP = DHAP + G3P	abcdef = abc + def		FR						11491.3		FR	10.6652		FR	1.35756	G3P = 3PG + ATP + NADH					ICTmit = ICTcyt	v(33)	0.424	0	874.02	0	marginal	265.306	converged	0.424	264.882	0.696		v(33)	0.000393518	0	0.811185	0	marginal	0.246233	converged	0.000393518	0.245839	0.696
R10	DHAP + G3P = F16BP	abc + def = abcdef		R	X					10733.9		R	9.96222		FR	1.34067	3PG = PEP					SUCmit = 0.5 FUMmit + 0.5 FUMmit + UQH2	v(37)-v(38)	616.763	469.522	874.02	474.257	converged	708.896	converged	142.507	92.133	0.42		v(37)-v(38)	0.572423	0.435767	0.811185	0.440162	converged	0.657932	converged	0.132262	0.0855094	0.42
R11	DHAP = G3P	abc = cba		FR						649.601		FR	0.6029		FR	6.3674	PEP = PYRcyt + ATP					MALmit = OAAmit + NADH	v(41)-v(42)	587.498	-1261.78	1652.23	445.664	converged	857.151	converged	141.834	269.653	0.859		v(41)-v(42)	0.545262	-1.17107	1.53345	0.413625	converged	0.795529	converged	0.131637	0.250267	0.859
R12	G3P = DHAP	cba = abc		R	X					0		R	0		F	0.319123	G6P = 6PG + NADPH					MALmit = PYRmit + CO2 + NADH (NADPH)	v(45)+v(46)	28.758	0	2070.74	0	marginal	80.134	converged	28.758	51.376	0.961		v(45)+v(46)	0.0266905	0	1.92187	0	marginal	0.0743731	converged	0.0266905	0.0476825	0.961
R13	G3P = 3PG + ATP + NADH	abc = abc + X + X		FR						50839.2		FR	47.1843		F	0.319123	6PG = P5P + CO2 + NADPH					PYRcyt = AA + CO2	v(47)	56.543	0	1982.06	26.425	converged	1191.79	converged	30.118	1135.25	0.412		v(47)	0.052478	0	1.83957	0.0245253	converged	1.10611	converged	0.0279528	1.05364	0.412
R14	3PG + ATP + NADH = G3P	abc + X + X = abc		R	X					49376.5		R	45.8268		FR	0.103795	P5P + P5P = S7P + G3P					OAAmit = OAAcyt	v(55)-v(56)	-217.787	-2247.82	1574.09	-258.957	converged	36.097	converged	41.17	253.884	0.923		v(55)-v(56)	-0.20213	-2.08622	1.46092	-0.24034	converged	0.0335019	converged	0.0382102	0.235632	0.923
R15	3PG = PEP	abc = abc		FR						1517.8		FR	1.40869		FR	0.103795	S7P + G3P = E4P + F6P					ACCOAcyt = ACCOAmit	v(58)-v(59)	-30.029	-1783.77	1095.44	-409.463	converged	926.563	converged	379.434	956.592	0.536		v(58)-v(59)	-0.0278702	-1.65553	1.01668	-0.380026	converged	0.859951	converged	0.352156	0.887821	0.536
R16	PEP = 3PG	abc = abc		R	X					73.2872		R	0.0680185		FR	0.0815598	E4P + P5P = F6P + G3P					ICTcyt = GLYOXYcyt + 0.5 SUCcyt + 0.5 SUCcyt	v(60)	0.424	0	874.02	0	marginal	251.533	converged	0.424	251.109	0.712		v(60)	0.000393518	0	0.811185	0	marginal	0.23345	converged	0.000393518	0.233056	0.712
R17	PEP = PYRcyt + ATP	abc = abc + X		FR						7991.62		FR	7.41709		F	0.100068	DHAP + NADH = GLYC					MALcyt = MALmit	v(64)	-0.507	0	826.117	-0.507	choke	264.129	converged	0	264.636	0.68		v(64)	-0.000470551	0	0.766726	-0.000470551	choke	0.24514	converged	0	0.245611	0.68
R18	PYRcyt + ATP = PEP	abc + X = abc		R	X					1130.99		R	1.04969		F	0.100068	GLYC = GLYC_EX					CO2 = CO2_EX	v(65)	2490.03	2145.56	2845.51	2174.57	converged	2823.58	converged	315.46	333.554	0.073		v(65)	2.31102	1.99131	2.64095	2.01823	converged	2.62059	converged	0.292781	0.309574	0.073
R19	G6P = 6PG + NADPH	abcdef = abcdef + X		F						343.843		F	0.319123		F	0.945199	PYRcyt = PYRmit					GLYOXYcyt = GLY	v(72)	0.931	0	146.961	0	converged	6.879	converged	0.931	5.948	0.953		v(72)	0.000864069	0	0.136396	0	converged	0.00638446	converged	0.000864069	0.00552039	0.953
R20	6PG = P5P + CO2 + NADPH	abcdef = bcdef + a + X		F						343.843		F	0.319123		F	0.792426	PYRmit = ACCOAmit + CO2 + NADH					THR = GLY + AA	v(77)-v(78)	76.043	-30.355	116.606	-4.008	converged	87.754	converged	80.051	11.712	0.376		v(77)-v(78)	0.0705762	-0.0281727	0.108223	-0.00371986	converged	0.0814452	converged	0.074296	0.01087	0.376
R21	P5P + P5P = S7P + G3P	abcde + fghij = fgabcde + hij		FR						111.835		FR	0.103795		F	0.65756	ACCOAmit + OAAmit = CITmit					O2_EX = O2	v(86)	2366.88	2109.5	2476.17	2109.5	marginal	2476.17	marginal	257.387	109.291	0		v(86)	2.19672	1.95784	2.29816	1.95784	marginal	2.29816	marginal	0.238883	0.101434	0
R22	S7P + G3P = P5P + P5P	fgabcde + hij = abcde + fghij		R	X					1.32963e-21		R	1.23404e-24		F	0.65756	CITmit = ICTmit					NADH = UQH2	v(87)	4117	3467.2	4358.21	3616.35	converged	4355.33	converged	500.656	238.322	0.171		v(87)	3.82103	3.21794	4.04489	3.35636	converged	4.04222	converged	0.464663	0.221189	0.171
R23	S7P + G3P = E4P + F6P	abcdefg + hij = defg + abchij		FR						143.58		FR	0.133257		F	0.000393467	ICTmit = ICTcyt					ATP = ATP_B	v(92)	895.563	895.563	1051.23	895.563	marginal	1051.23	marginal	0	155.669	0		v(92)	0.83118	0.83118	0.975657	0.83118	marginal	0.975657	marginal	0	0.144478	0
R24	E4P + F6P = S7P + G3P	defg + abchij = abcdefg + hij		R	X					31.7449		R	0.0294627		F	0.657167	ICTmit = OGAmit + CO2 + NADH (NADPH)					NADPH = NADPH_B	v(93)	887.725	882.117	1035.45	882.117	marginal	1035.45	marginal	5.608	147.723	0		v(93)	0.823905	0.8187	0.961008	0.8187	marginal	0.961008	marginal	0.00520483	0.137103	0
R25	E4P + P5P = F6P + G3P	abcd + efghi = efabcd + ghi		FR						87.8774		FR	0.0815598		F	0.57203	OGAmit = 0.5 SUCmit + 0.5 SUCmit + CO2 + ATP + NADH
R26	F6P + G3P = E4P + P5P	efabcd + ghi = abcd + efghi		R	X					0		R	0		FR	0.572423	SUCmit = 0.5 FUMmit + 0.5 FUMmit + UQH2
R27	DHAP + NADH = GLYC	abc + X = abc		F						107.819		F	0.100068		FR	0.572423	FUMmit = MALmit
R28	GLYC = GLYC_EX	abc = abc		F	X	28	91.8533	107.819		107.819		F	0.100068		FR	0.545263	MALmit = OAAmit + NADH
R29	PYRcyt = PYRmit	abc = abc		F						1018.41		F	0.945199		F	5.36973	PYRcyt + CO2 + ATP = OAAcyt
R30	PYRmit = ACCOAmit + CO2 + NADH	abc = bc + a + X		F						853.807		F	0.792426		F	5.06885	OAAcyt + ATP = PEP + CO2
R31	ACCOAmit + OAAmit = CITmit	ab + cdef = fedbac		F						708.495		F	0.65756		F	0.0266906	MALmit = PYRmit + CO2 + NADH (NADPH)
R32	CITmit = ICTmit	abcdef = abcdef		F						708.495		F	0.65756		F	0.0524781	PYRcyt = AA + CO2
R33	ICTmit = ICTcyt	abcdef = abcdef		F						0.423945		F	0.000393467		FR	0	AA + NADH = ETOH
R34	ICTmit = OGAmit + CO2 + NADH	abcdef = abcde + f + X		F						667.774		F	0.619767		F	0.123054	AA = AC + NADH (NADPH)
R35	ICTmit = OGAmit + CO2 + NADPH	abcdef = abcde + f + X		F						40.2965		F	0.0373996		F	0.000117575	AC + ATP = ACCOAcyt
R36	OGAmit = 0.5 SUCmit + 0.5 SUCmit + CO2 + ATP + NADH	abcde = 0.5 bcde + 0.5 edcb + a + X + X		F						616.339		F	0.57203		F	0	ETOH = ETOH_EX
R37	SUCmit = 0.5 FUMmit + 0.5 FUMmit + UQH2	abcd = 0.5 abcd + 0.5 dcba + X		FR						914.136		FR	0.848418		F	0.122936	AC = AC_EX
R38	FUMmit + UQH2 = 0.5 SUCmit + 0.5 SUCmit	abcd + X = 0.5 abcd + 0.5 dcba		R	X					297.373		R	0.275994		FR	-0.20213	OAAmit = OAAcyt
R39	FUMmit = MALmit	abcd = abcd		FR						2743.43		FR	2.5462		F	2.50518e-09	ACCOAcyt + OAAcyt = ICTcyt
R40	MALmit = 0.5 FUMmit + 0.5 FUMmit	abcd = 0.5 abcd + 0.5 dcba		R	X					2126.67		R	1.97378		FR	-0.0278704	ACCOAcyt = ACCOAmit
R41	MALmit = OAAmit + NADH	abcd = abcd + X		FR						24999.5		FR	23.2023		F	0.000393469	ICTcyt = GLYOXYcyt + 0.5 SUCcyt + 0.5 SUCcyt
R42	OAAmit + NADH = MALmit	abcd + X = abcd		R	X					24412		R	22.657		F	0.000393469	SUCcyt + H = SUCmit
R43	PYRcyt + CO2 + ATP = OAAcyt	abc + d + X = abcd		F						5785.67		F	5.36973		F	-0.000470463	ACCOAcyt + GLYOXYcyt = MALcyt
R44	OAAcyt + ATP = PEP + CO2	abcd + X = abc + d		F						5461.48		F	5.06885		F	0	MALcyt = OAAcyt + NADH
R45	MALmit = PYRmit + CO2 + NADH	abcd = abc + d + X		F						1.60066		F	0.00148559		F	-0.000470463	MALcyt = MALmit
R46	MALmit = PYRmit + CO2 + NADPH	abcd = abc + d + X		F						27.1574		F	0.025205		F	2.31102	CO2 = CO2_EX
R47	PYRcyt = AA + CO2	abc = bc + a		F						56.5431		F	0.0524781		F	0.194344	CO2_unlabeled + CO2 = CO2 + CO2_out
R48	AA + NADH = ETOH	ab + X = ab		FR						198903		FR	184.603		F	13.1295	MTHFx + MTHFM = MTHF_out + MTHFx
R49	ETOH = AA + NADH	ab = ab + X		R	X					198903		R	184.603		F	9.3505	MTHFx + MTHFU = MTHF_out + MTHFx
R50	AA = AC + NADH	ab = ab + X		F						-4.76447e-08		F	-4.42195e-11		F	0.0987483	OAAcyt = THR
R51	AA = AC + NADPH	ab = ab + X		F						132.586		F	0.123054		F	0	OAAmit = THR
R52	AC + ATP = ACCOAcyt	ab + X = ab		F						0.126683		F	0.000117575		F	0.0168891	3PG = SER + NADH
R53	ETOH = ETOH_EX	ab = ab		F	X	53	0	0.2		0		F	0		F	0.000863932	GLYOXYcyt = GLY
R54	AC = AC_EX	ab = ab		F	X	54	114.172	134.017		132.459		F	0.122936		FR	-0.000436317	SER = GLY + MTHFx
R55	OAAmit = OAAcyt	abcd = abcd		FR						2.10258e-05		FR	1.95142e-08		FR	-0.0439469	MTHFx + CO2 = GLY
R56	OAAcyt = OAAmit	abcd = abcd		R	X					217.787		R	0.20213		FR	0.0705757	THR = GLY + AA
R57	ACCOAcyt + OAAcyt = ICTcyt	ab + cdef = fedbac		F						2.69923e-06		F	2.50518e-09		F	2.09014e-11	PYRcyt = PYRb
R58	ACCOAcyt = ACCOAmit	ab = ab		FR						2757.25		FR	2.55903		F	0.179464	PYRmit = PYRb
R59	ACCOAmit = ACCOAcyt	ab = ab		R	X					2787.28		R	2.5869		F	0.0284583	ACCOAcyt = ACCOAb
R60	ICTcyt = GLYOXYcyt + 0.5 SUCcyt + 0.5 SUCcyt	abcdef = ab + 0.5 cdef + 0.5 fedc		F						0.423947		F	0.000393469		F	0.106995	ACCOAmit = ACCOAb
R61	SUCcyt + H = SUCmit	abcd + X = abcd		F						0.423947		F	0.000393469		F	0	OAAcyt = OAAb
R62	ACCOAcyt + GLYOXYcyt = MALcyt	ab + cd = cdba		F						-0.506905		F	-0.000470463		F	0.0898321	OAAmit = OAAb
R63	MALcyt = OAAcyt + NADH	abcd = abcd + X		F						0		F	0		F	0.0851369	OGAmit = OGAb
R64	MALcyt = MALmit	abcd = abcd		F						-0.506905		F	-0.000470463		B	2.19672	O2_EX = O2
R65	CO2 = CO2_EX	a = a		F						2490.03		F	2.31102		B	3.82103	NADH = UQH2
R66	CO2_unlabeled + CO2 = CO2 + CO2_out	a + b = a + b		F						209.398		F	0.194344		B	4.39345	UQH2 = 2 CYTRED + 1.5 H
R67	MTHFx + MTHFM = MTHF_out + MTHFx	a + b = a + b		F						14146.6		F	13.1295		B	2.19672	4 CYTRED + O2 = 2 H
R68	MTHFx + MTHFU = MTHF_out + MTHFx	a + b = a + b		F						10074.8		F	9.3505		B	5.49162	2 H = ATP
R69	OAAcyt = THR	abcd = abcd		F						106.397		F	0.0987483		B	0.815763	ATP = ATP_M
R70	OAAmit = THR	abcd = abcd		F						0		F	0		B	0.83118	ATP = ATP_B
R71	3PG = SER + NADH	abc = abc + X		F						18.1973		F	0.0168891		B	0.823905	NADPH = NADPH_B
R72	GLYOXYcyt = GLY	ab = ab		F						0.930852		F	0.000863932		B	0.0898321	OAAb = OAA_B
R73	SER = GLY + MTHFx	abc = ab + c		FR						3.14689		FR	0.00292065		B	0.0173254	SER = SER_B
R74	GLY + MTHFx = SER	ab + c = abc		R	X					3.617		R	0.00335697		B	0.0281725	THR = THR_B
R75	MTHFx + CO2 = GLY	a + b = ab		FR						1.91986		FR	0.00178184		B	0.0270568	GLY = GLY_B
R76	GLY = MTHFx + CO2	ab = a + b		R	X					49.2709		R	0.0457287		B	0.0851369	OGAb = OGA_B
R77	THR = GLY + AA	abcd = ab + cd		FR						87.7974		FR	0.0814856		B	0.0421116	PEP = PEP_B
R78	GLY + AA = THR	ab + cd = abcd		R	X					11.7549		R	0.0109098		B	0.029974	P5P = P5P_B
R79	PYRcyt = PYRb	abc = abc		F						2.25204e-08		F	2.09014e-11		B	0.0222349	E4P = E4P_B
R80	PYRmit = PYRb	abc = abc		F						193.365		F	0.179464		B	0.0298717	G3P = G3P_B
R81	ACCOAcyt = ACCOAb	ab = ab		F						30.6627		F	0.0284583		B	0.163263	G6P = G6P_B
R82	ACCOAmit = ACCOAb	ab = ab		F						115.283		F	0.106995		B	0.135453	ACCOAb = ACCOA_B
R83	OAAcyt = OAAb	abcd = abcd		F						0		F	0		B	0.179464	PYRb = PYR_B
R84	OAAmit = OAAb	abcd = abcd		F						96.7905		F	0.0898321		B	0.148033	Z = CO2
R85	OGAmit = OGAb	abcde = abcde		F						91.7317		F	0.0851369		B	0.0156783	Y = NADH
R86	O2_EX = O2			B	X	86	2109.5	2476.17		2366.88		B	2.19672		B	0.0435106	MTHFx = MTHF_B
R87	NADH = UQH2			B						4117		B	3.82103		B	0	GLC = GLC_B
R88	UQH2 = 2 CYTRED + 1.5 H			B						4733.77		B	4.39345
R89	4 CYTRED + O2 = 2 H			B						2366.88		B	2.19672
R90	2 H = ATP			B						5917		B	5.49162
R91	ATP = ATP_M			B						878.952		B	0.815763
R92	ATP = ATP_B			B	X	92	895.563	1051.23		895.563		B	0.83118
R93	NADPH = NADPH_B			B	X	93	882.117	1035.45		887.725		B	0.823905
R94	OAAb = OAA_B			B	X	94	76.0586	96.7905		96.7905		B	0.0898321
R95	SER = SER_B			B	X	95	15.9031	18.6674		18.6674		B	0.0173254
R96	THR = THR_B			B	X	96	23.853	30.3548		30.3548		B	0.0281725
R97	GLY = GLY_B			B	X	97	24.9366	29.2711		29.1526		B	0.0270568
R98	OGAb = OGA_B			B	X	98	78.1478	91.7317		91.7317		B	0.0851369
R99	PEP = PEP_B			B	X	99	45.3736	53.2606		45.3736		B	0.0421116
R100	P5P = P5P_B			B	X	100	27.5133	32.2958		32.2958		B	0.029974
R101	E4P = E4P_B			B	X	101	22.6696	26.6101		23.9572		B	0.0222349
R102	G3P = G3P_B			B	X	102	28.4884	33.4403		32.1856		B	0.0298717
R103	G6P = G6P_B			B	X	103	149.86	175.91		175.91		B	0.163263
R104	ACCOAb = ACCOA_B			B	X	104	124.334	145.946		145.946		B	0.135453
R105	PYRb = PYR_B			B	X	105	187.136	219.664		193.365		B	0.179464
R106	Z = CO2			B	X	106	142.448	167.209		159.5		B	0.148033
R107	Y = NADH			B	X	107	16.8928	19.8291		16.8928		B	0.0156783
R108	MTHFx = MTHF_B			B	X	108	0	50		46.8809		B	0.0435106
R109	GLC = GLC_B			B	0					0		B	0
R110	CO2 = CO2_EX	a = a		S						1		S	1
R111	THR = THRx	abcd = abcd		S						1		S	1
R112	SER = SERx	abc = abc		S						1		S	1
R113	GLY = GLYx	ab = ab		S						1		S	1
R114	PYRmit = ALAx	abc = abc		SF	X					1		SF	1
R115	PYRcyt = ALAx	abc = abc		SF						0		SF	0
R116	OAAcyt = ASPx	abcd = abcd		SF	X					0.892404		SF	0.892404
R117	OAAmit = ASPx	abcd = abcd		SF						0.107596		SF	0.107596
R118	PYRmit + PYRmit = VALx + CO2x	abc + def = abefc + d		SF	X					1		SF	1
R119	PYRcyt + PYRcyt = VALx + CO2x	abc + def = abefc + d		SF						0		SF	0
R120	PYRcyt + OAAcyt = ILEo + CO2x	abc + defg = debfgc + a		SF	X					0.998314		SF	0.998314
R121	PYRmit + OAAmit = ILEo + CO2x	abc + defg = debfgc + a		SF						0.00168619		SF	0.00168619
R122	PYRcyt + THR = ILEt + CO2x	abc + defg = debfgc + a		SF	X					0		SF	0
R123	PYRmit + THR = ILEt + CO2x	abc + defg = debfgc + a		SF						1		SF	1
R124	ILEo = ILEx	abcdef = abcdef		SF	X					1		SF	1
R125	ILEt = ILEx	abcdef = abcdef		SF						0		SF	0
R126	PYRcyt + PYRcyt = ISVb + CO2x	abc + def = abefc + d		SF	X					0		SF	0
R127	PYRmit + PYRmit = ISVb + CO2x	abc + def = abefc + d		SF						1		SF	1
R128	ISVb + ACCOAmit = LEUx + CO2x	abcde + gh = ghbcde + a		SF	X					0		SF	0
R129	ISVb + ACCOAcyt = LEUx + CO2x	abcde + gh = ghbcde + a		SF						1		SF	1
R130	OGAmit = PROx	abcde = abcde		S						1		S	1
R131	P5P + MTHFx = HISx	abcde + f = edcbaf		S						1		S	1
R132	OGAmit + ACCOAcyt = LYSx + CO2x	abcde + fg = fgbcde + a		SF	X					1		SF	1
R133	OGAmit + ACCOAmit = LYSx + CO2x	abcde + fg = fgbcde + a		SF						0		SF	0
R134	E4P + PEP = SHKMx	abcd + efg = efgabcd		S						1		S	1
R135	SHKMx + PEP = PHEx + CO2x	abcdefg + hij = hijbcdefg + a		S						1		S	1
R136	SHKMx + PEP = TYRx + CO2x	abcdefg + hij = hijbcdefg + a		S						1		S	1
R137	OGAmit = GLUx	abcde = abcde		S						1		S	1
R138	OAAcyt + MTHFx = METx	abcd + e = abcde		SF	X					1		SF	1
R139	OAAmit + MTHFx = METx	abcd + e = abcde		SF						0		SF	0

## Sheet: KM1 40°C
									fval:	86.6292
Fluxes as defined in the model						constraints as defined in the presolverscripts																	Sensitivity analysis (absolute)												Sensitivity analysis (relative)
rxnID	rxnEq	rxnCTrans	rates	rxnType	basis	Flux indicator	lower bound	upper bound		Absolute optimal flux solution			Flux solution relative to glucose uptake rate R3			Relative flux solution with sum of reversible reactions						Excerpt of central fluxes for sensitivity analysis	fluxPar	opVal	min	max	low	flag_low	high	flag_high	d_neg	d_pos	%resolved		fluxPar	opVal	min	max	low	flag_low	high	flag_high	d_neg	d_pos	%resolved
R1	GLC_1_13C = GLC_EX	abcdef = abcdef		F						784.792		F	0.81905		F	0.81905	GLC_1_13C = GLC_EX					G6P = F6P	v(5)-v(6)	550.174	396.165	925.203	396.165	converged	652.628	converged	154.008	102.455	0.515		v(5)-v(6)	0.57419	0.413459	0.96559	0.413459	converged	0.681117	converged	0.160731	0.106927	0.515
R2	GLC_U13C = GLC_EX	abcdef = abcdef		F						173.381		F	0.18095		F	0.18095	GLC_U13C = GLC_EX					F6P + ATP = F16BP	v(7)-v(8)	703.044	650.132	904.647	650.132	converged	813.548	converged	52.912	110.504	0.358		v(7)-v(8)	0.733734	0.678512	0.944137	0.678512	converged	0.849061	converged	0.0552217	0.115328	0.358
R3	GLC_EX = GLC	abcdef = abcdef		F	X	3	955.849	1044.15		958.173		F	1		F	1	GLC_EX = GLC					3PG = PEP	v(15)-v(16)	1265.83	1155.01	1632.93	1165.32	converged	1509.72	converged	100.511	243.887	0.279		v(15)-v(16)	1.32109	1.20543	1.70421	1.21619	converged	1.57562	converged	0.104899	0.254533	0.279
R4	GLC + ATP = G6P	abcdef + X = abcdef		F						958.173		F	1		F	1	GLC + ATP = G6P					G6P = 6PG + NADPH	v(19)	266.06	0	417.745	202.142	converged	417.619	converged	63.919	151.558	0.484		v(19)	0.277674	0	0.435981	0.210966	converged	0.435849	converged	0.0667092	0.158174	0.484
R5	G6P = F6P	abcdef = abcdef		FR						199550		FR	208.261		FR	0.574186	G6P = F6P					P5P + P5P = S7P + G3P	v(21)-v(22)	87.131	-2.689	139.126	72.006	converged	139.126	marginal	15.125	51.995	0.527		v(21)-v(22)	0.0909345	-0.00280638	0.145199	0.0751492	converged	0.145199	marginal	0.0157852	0.0542647	0.527
R6	F6P = G6P	abcdef = abcdef		R	X					199000		R	207.687		FR	0.733734	F6P + ATP = F16BP					PYRcyt = PYRmit	v(29)	846.745	0	1401.25	345.469	converged	1116.68	converged	501.277	269.934	0.45		v(29)	0.883708	0	1.46242	0.36055	converged	1.16542	converged	0.523159	0.281717	0.45
R7	F6P + ATP = F16BP	abcdef + X = abcdef		FR						4346.04		FR	4.53576		FR	0.733734	F16BP = DHAP + G3P					ACCOAmit + OAAmit = CITmit	v(31)	616.255	62.028	770.011	100.694	converged	647.599	converged	515.561	31.344	0.228		v(31)	0.643156	0.0647357	0.803624	0.10509	converged	0.675868	converged	0.538067	0.0327122	0.228
R8	F16BP = F6P + ATP	abcdef = abcdef + X		R	X					3643		R	3.80203		FR	0.5557	DHAP = G3P					MALmit = OAAmit + NADH	v(41)-v(42)	525.438	-1012.05	1309.46	146.391	converged	727.401	converged	379.047	201.963	0.75		v(41)-v(42)	0.548375	-1.05623	1.36662	0.152781	converged	0.759154	converged	0.395593	0.210779	0.75
R9	F16BP = DHAP + G3P	abcdef = abc + def		FR						1376.46		FR	1.43655		FR	1.33366	G3P = 3PG + ATP + NADH					MALmit = PYRmit + CO2 + NADH (NADPH)	v(45)+v(46)	16.8	0	1658.94	0	marginal	184.373	converged	16.8	167.573	0.889		v(45)+v(46)	0.0175334	0	1.73136	0	marginal	0.192421	converged	0.0175334	0.174888	0.889
R10	DHAP + G3P = F16BP	abc + def = abcdef		R	X					673.416		R	0.702812		FR	1.32109	3PG = PEP					PYRcyt = AA + CO2	v(47)	109.134	28.883	1772.83	43.862	converged	1294.83	converged	65.272	1185.69	0.283		v(47)	0.113898	0.0301438	1.85022	0.0457767	converged	1.35135	converged	0.0681213	1.23745	0.283
R11	DHAP = G3P	abc = cba		FR						532.457		FR	0.5557		FR	1.50236	PEP = PYRcyt + ATP					OAAmit = OAAcyt	v(55)-v(56)	-167.72	-1800.91	1247.43	-279.222	converged	53.67	converged	111.502	221.39	0.891		v(55)-v(56)	-0.175041	-1.87953	1.30189	-0.291411	converged	0.0560128	converged	0.116369	0.231054	0.891
R12	G3P = DHAP	cba = abc		R	X					0		R	0		F	0.277675	G6P = 6PG + NADPH					ACCOAcyt = ACCOAmit	v(58)-v(59)	-25.577	-1419.59	881.414	-452.351	converged	763.675	converged	426.774	789.252	0.472		v(58)-v(59)	-0.0266935	-1.48156	0.91989	-0.472097	converged	0.797011	converged	0.445404	0.823705	0.472
R13	G3P = 3PG + ATP + NADH	abc = abc + X + X		FR						3167.75		FR	3.30603		F	0.277675	6PG = P5P + CO2 + NADPH					ICTcyt = GLYOXYcyt + 0.5 SUCcyt + 0.5 SUCcyt	v(60)	0	0	703.987	0	choke	331.802	converged	0	331.802	0.529		v(60)	0	0	0.734718	0	choke	0.346286	converged	0	0.346286	0.529
R14	3PG + ATP + NADH = G3P	abc + X + X = abc		R	X					1889.87		R	1.97237		FR	0.0909346	P5P + P5P = S7P + G3P					GLYOXYcyt = GLY	v(72)	0	0	127.861	0	converged	5.058	converged	0	5.058	0.96		v(72)	0	0	0.133442	0	converged	0.00527879	converged	0	0.00527879	0.96
R15	3PG = PEP	abc = abc		FR						3258.73		FR	3.40098		FR	0.0909346	S7P + G3P = E4P + F6P					THR = GLY + AA	v(77)-v(78)	79.651	-24.118	103.743	-5.559	converged	82.915	converged	85.21	3.264	0.308		v(77)-v(78)	0.083128	-0.0251708	0.108272	-0.00580166	converged	0.0865344	converged	0.0889296	0.00340648	0.308
R16	PEP = 3PG	abc = abc		R	X					1992.9		R	2.0799		FR	0.0686087	E4P + P5P = F6P + G3P					NADPH = NADPH_B	v(93)	833.24	700.155	835.49	700.155	marginal	835.49	marginal	133.085	2.25	0		v(93)	0.869613	0.730719	0.871961	0.730719	marginal	0.871961	marginal	0.138894	0.00234822	0
R17	PEP = PYRcyt + ATP	abc = abc + X		FR						5856.4		FR	6.11205		F	0.178034	DHAP + NADH = GLYC
R18	PYRcyt + ATP = PEP	abc + X = abc		R	X					4416.88		R	4.60969		F	0.178034	GLYC = GLYC_EX
R19	G6P = 6PG + NADPH	abcdef = abcdef + X		F						266.06		F	0.277675		F	0.883708	PYRcyt = PYRmit
R20	6PG = P5P + CO2 + NADPH	abcdef = bcdef + a + X		F						266.06		F	0.277675		F	0.737483	PYRmit = ACCOAmit + CO2 + NADH
R21	P5P + P5P = S7P + G3P	abcde + fghij = fgabcde + hij		FR						87.9438		FR	0.0917828		F	0.643156	ACCOAmit + OAAmit = CITmit
R22	S7P + G3P = P5P + P5P	fgabcde + hij = abcde + fghij		R	X					0.812718		R	0.000848196		F	0.643156	CITmit = ICTmit
R23	S7P + G3P = E4P + F6P	abcdefg + hij = defg + abchij		FR						209.637		FR	0.218788		F	0	ICTmit = ICTcyt
R24	E4P + F6P = S7P + G3P	defg + abchij = abcdefg + hij		R	X					122.506		R	0.127853		F	0.643156	ICTmit = OGAmit + CO2 + NADH (NADPH)
R25	E4P + P5P = F6P + G3P	abcd + efghi = efabcd + ghi		FR						75.7547		FR	0.0790616		F	0.565908	OGAmit = 0.5 SUCmit + 0.5 SUCmit + CO2 + ATP + NADH
R26	F6P + G3P = E4P + P5P	efabcd + ghi = abcd + efghi		R	X					10.0157		R	0.010453		FR	0.565908	SUCmit = 0.5 FUMmit + 0.5 FUMmit + UQH2
R27	DHAP + NADH = GLYC	abc + X = abc		F						170.587		F	0.178034		FR	0.56591	FUMmit = MALmit
R28	GLYC = GLYC_EX	abc = abc		F	X	28	134.476	170.587		170.587		F	0.178034		FR	0.548374	MALmit = OAAmit + NADH
R29	PYRcyt = PYRmit	abc = abc		F						846.745		F	0.883708		F	0.501251	PYRcyt + CO2 + ATP = OAAcyt
R30	PYRmit = ACCOAmit + CO2 + NADH	abc = bc + a + X		F						706.636		F	0.737483		F	0.219325	OAAcyt + ATP = PEP + CO2
R31	ACCOAmit + OAAmit = CITmit	ab + cdef = fedbac		F						616.255		F	0.643156		F	0.0175334	MALmit = PYRmit + CO2 + NADH (NADPH)
R32	CITmit = ICTmit	abcdef = abcdef		F						616.255		F	0.643156		F	0.113898	PYRcyt = AA + CO2
R33	ICTmit = ICTcyt	abcdef = abcdef		F						0		F	0		FR	0.166493	AA + NADH = ETOH
R34	ICTmit = OGAmit + CO2 + NADH	abcdef = abcde + f + X		F						316.196		F	0.329998		F	0.0305327	AA = AC + NADH (NADPH)
R35	ICTmit = OGAmit + CO2 + NADPH	abcdef = abcde + f + X		F						300.059		F	0.313158		F	0.0170599	AC + ATP = ACCOAcyt
R36	OGAmit = 0.5 SUCmit + 0.5 SUCmit + CO2 + ATP + NADH	abcde = 0.5 bcde + 0.5 edcb + a + X + X		F						542.238		F	0.565908		F	0.166493	ETOH = ETOH_EX
R37	SUCmit = 0.5 FUMmit + 0.5 FUMmit + UQH2	abcd = 0.5 abcd + 0.5 dcba + X		FR						2406.8		FR	2.51187		F	0.0134728	AC = AC_EX
R38	FUMmit + UQH2 = 0.5 SUCmit + 0.5 SUCmit	abcd + X = 0.5 abcd + 0.5 dcba		R	X					1864.57		R	1.94596		FR	-0.175042	OAAmit = OAAcyt
R39	FUMmit = MALmit	abcd = abcd		FR						199542		FR	208.253		F	3.98025e-10	ACCOAcyt + OAAcyt = ICTcyt
R40	MALmit = 0.5 FUMmit + 0.5 FUMmit	abcd = 0.5 abcd + 0.5 dcba		R	X					199000		R	207.687		FR	-0.0266936	ACCOAcyt = ACCOAmit
R41	MALmit = OAAmit + NADH	abcd = abcd + X		FR						1649.75		FR	1.72176		F	3.98025e-10	ICTcyt = GLYOXYcyt + 0.5 SUCcyt + 0.5 SUCcyt
R42	OAAmit + NADH = MALmit	abcd + X = abcd		R	X					1124.31		R	1.17339		F	3.98025e-10	SUCcyt + H = SUCmit
R43	PYRcyt + CO2 + ATP = OAAcyt	abc + d + X = abcd		F						480.285		F	0.501251		F	3.0936e-10	ACCOAcyt + GLYOXYcyt = MALcyt
R44	OAAcyt + ATP = PEP + CO2	abcd + X = abc + d		F						210.152		F	0.219325		F	0	MALcyt = OAAcyt + NADH
R45	MALmit = PYRmit + CO2 + NADH	abcd = abc + d + X		F						15.7405		F	0.0164276		F	3.0936e-10	MALcyt = MALmit
R46	MALmit = PYRmit + CO2 + NADPH	abcd = abc + d + X		F						1.05962		F	0.00110588		F	2.26887	CO2 = CO2_EX
R47	PYRcyt = AA + CO2	abc = bc + a		F						109.134		F	0.113898		F	2.46926	CO2_unlabeled + CO2 = CO2 + CO2_out
R48	AA + NADH = ETOH	ab + X = ab		FR						913.053		FR	0.95291		F	6.70472	MTHFx + MTHFM = MTHF_out + MTHFx
R49	ETOH = AA + NADH	ab = ab + X		R	X					753.524		R	0.786417		F	4.56972	MTHFx + MTHFU = MTHF_out + MTHFx
R50	AA = AC + NADH	ab = ab + X		F						29.2556		F	0.0305327		F	0.106884	OAAcyt = THR
R51	AA = AC + NADPH	ab = ab + X		F						1.71449e-09		F	1.78933e-12		F	0	OAAmit = THR
R52	AC + ATP = ACCOAcyt	ab + X = ab		F						16.3463		F	0.0170599		F	0.0125706	3PG = SER + NADH
R53	ETOH = ETOH_EX	ab = ab		F	X	53	0	170.587		159.529		F	0.166493		F	8.8666e-11	GLYOXYcyt = GLY
R54	AC = AC_EX	ab = ab		F	X	54	0	334.128		12.9093		F	0.0134728		FR	-0.00314799	SER = GLY + MTHFx
R55	OAAmit = OAAcyt	abcd = abcd		FR						0.000215329		FR	2.24729e-07		FR	-0.0553306	MTHFx + CO2 = GLY
R56	OAAcyt = OAAmit	abcd = abcd		R	X					167.721		R	0.175042		FR	0.0831278	THR = GLY + AA
R57	ACCOAcyt + OAAcyt = ICTcyt	ab + cdef = fedbac		F						3.81377e-07		F	3.98025e-10		F	0.00350269	PYRcyt = PYRb
R58	ACCOAcyt = ACCOAmit	ab = ab		FR						2.31688e-05		FR	2.41802e-08		F	0.163759	PYRmit = PYRb
R59	ACCOAmit = ACCOAcyt	ab = ab		R	X					25.5771		R	0.0266936		F	0.0437535	ACCOAcyt = ACCOAb
R60	ICTcyt = GLYOXYcyt + 0.5 SUCcyt + 0.5 SUCcyt	abcdef = ab + 0.5 cdef + 0.5 fedc		F						3.81377e-07		F	3.98025e-10		F	0.0676329	ACCOAmit = ACCOAb
R61	SUCcyt + H = SUCmit	abcd + X = abcd		F						3.81377e-07		F	3.98025e-10		F	0	OAAcyt = OAAb
R62	ACCOAcyt + GLYOXYcyt = MALcyt	ab + cd = cdba		F						2.96421e-07		F	3.0936e-10		F	0.0802602	OAAmit = OAAb
R63	MALcyt = OAAcyt + NADH	abcd = abcd + X		F						0		F	0		F	0.0772481	OGAmit = OGAb
R64	MALcyt = MALmit	abcd = abcd		F						2.96421e-07		F	3.0936e-10		B	1.90652	O2_EX = O2
R65	CO2 = CO2_EX	a = a		F						2173.97		F	2.26887		B	3.24713	NADH = UQH2
R66	CO2_unlabeled + CO2 = CO2 + CO2_out	a + b = a + b		F						2365.98		F	2.46926		B	3.81304	UQH2 = 2 CYTRED + 1.5 H
R67	MTHFx + MTHFM = MTHF_out + MTHFx	a + b = a + b		F						6424.28		F	6.70472		B	1.90652	4 CYTRED + O2 = 2 H
R68	MTHFx + MTHFU = MTHF_out + MTHFx	a + b = a + b		F						4378.58		F	4.56972		B	4.76629	2 H = ATP
R69	OAAcyt = THR	abcd = abcd		F						102.413		F	0.106884		B	4.90121	ATP = ATP_M
R70	OAAmit = THR	abcd = abcd		F						0		F	0		B	0.795644	ATP = ATP_B
R71	3PG = SER + NADH	abc = abc + X		F						12.0449		F	0.0125706		B	0.869613	NADPH = NADPH_B
R72	GLYOXYcyt = GLY	ab = ab		F						8.49574e-08		F	8.8666e-11		B	0.0802602	OAAb = OAA_B
R73	SER = GLY + MTHFx	abc = ab + c		FR						1.06554e-06		FR	1.11205e-09		B	0.0157186	SER = SER_B
R74	GLY + MTHFx = SER	ab + c = abc		R	X					3.01632		R	0.00314799		B	0.0237561	THR = THR_B
R75	MTHFx + CO2 = GLY	a + b = ab		FR						1.03853e-06		FR	1.08386e-09		B	0.0246495	GLY = GLY_B
R76	GLY = MTHFx + CO2	ab = a + b		R	X					53.0163		R	0.0553306		B	0.0772481	OGAb = OGA_B
R77	THR = GLY + AA	abcd = ab + cd		FR						114.087		FR	0.119067		B	0.0380556	PEP = PEP_B
R78	GLY + AA = THR	ab + cd = abcd		R	X					34.4364		R	0.0359396		B	0.0271966	P5P = P5P_B
R79	PYRcyt = PYRb	abc = abc		F						3.35619		F	0.00350269		B	0.0223259	E4P = E4P_B
R80	PYRmit = PYRb	abc = abc		F						156.909		F	0.163759		B	0.0243818	G3P = G3P_B
R81	ACCOAcyt = ACCOAb	ab = ab		F						41.9235		F	0.0437535		B	0.148135	G6P = G6P_B
R82	ACCOAmit = ACCOAb	ab = ab		F						64.8041		F	0.0676329		B	0.111386	ACCOAb = ACCOA_B
R83	OAAcyt = OAAb	abcd = abcd		F						0		F	0		B	0.167261	PYRb = PYR_B
R84	OAAmit = OAAb	abcd = abcd		F						76.9032		F	0.0802602		B	0.139811	Z = CO2
R85	OGAmit = OGAb	abcde = abcde		F						74.0171		F	0.0772481		B	0.0166983	Y = NADH
R86	O2_EX = O2			B	X	86	1136.56	1845.67		1826.77		B	1.90652		B	0.0521826	MTHFx = MTHF_B
R87	NADH = UQH2			B						3111.31		B	3.24713		B	0	GLC = GLC_B
R88	UQH2 = 2 CYTRED + 1.5 H			B						3653.55		B	3.81304
R89	4 CYTRED + O2 = 2 H			B						1826.77		B	1.90652
R90	2 H = ATP			B						4566.94		B	4.76629
R91	ATP = ATP_M			B						4696.21		B	4.90121
R92	ATP = ATP_B			B	X	92	710.828	848.226		762.365		B	0.795644
R93	NADPH = NADPH_B			B	X	93	700.155	835.49		833.24		B	0.869613
R94	OAAb = OAA_B			B	X	94	61.6543	76.9032		76.9032		B	0.0802602
R95	SER = SER_B			B	X	95	12.6226	15.0625		15.0612		B	0.0157186
R96	THR = THR_B			B	X	96	19.3356	24.1178		22.7625		B	0.0237561
R97	GLY = GLY_B			B	X	97	19.7927	23.6185		23.6185		B	0.0246495
R98	OGAb = OGA_B			B	X	98	62.0276	74.0171		74.0171		B	0.0772481
R99	PEP = PEP_B			B	X	99	36.014	42.9753		36.4639		B	0.0380556
R100	P5P = P5P_B			B	X	100	21.8379	26.059		26.059		B	0.0271966
R101	E4P = E4P_B			B	X	101	17.9934	21.4714		21.3921		B	0.0223259
R102	G3P = G3P_B			B	X	102	22.6118	26.9826		23.362		B	0.0243818
R103	G6P = G6P_B			B	X	103	118.947	141.939		141.939		B	0.148135
R104	ACCOAb = ACCOA_B			B	X	104	98.6863	117.762		106.728		B	0.111386
R105	PYRb = PYR_B			B	X	105	148.533	177.244		160.265		B	0.167261
R106	Z = CO2			B	X	106	113.064	134.919		133.964		B	0.139811
R107	Y = NADH			B	X	107	13.4081	15.9998		15.9998		B	0.0166983
R108	MTHFx = MTHF_B			B	X	108	0	50		50		B	0.0521826
R109	GLC = GLC_B			B	0					0		B	0
R110	CO2 = CO2_EX	a = a		S						1		S	1
R111	THR = THRx	abcd = abcd		S						1		S	1
R112	SER = SERx	abc = abc		S						1		S	1
R113	GLY = GLYx	ab = ab		S						1		S	1
R114	PYRmit = ALAx	abc = abc		SF	X					0.893453		SF	0.893453
R115	PYRcyt = ALAx	abc = abc		SF						0.106547		SF	0.106547
R116	OAAcyt = ASPx	abcd = abcd		SF	X					0.723961		SF	0.723961
R117	OAAmit = ASPx	abcd = abcd		SF						0.276039		SF	0.276039
R118	PYRmit + PYRmit = VALx + CO2x	abc + def = abefc + d		SF	X					1		SF	1
R119	PYRcyt + PYRcyt = VALx + CO2x	abc + def = abefc + d		SF						0		SF	0
R120	PYRcyt + OAAcyt = ILEo + CO2x	abc + defg = debfgc + a		SF	X					0.691464		SF	0.691464
R121	PYRmit + OAAmit = ILEo + CO2x	abc + defg = debfgc + a		SF						0.308536		SF	0.308536
R122	PYRcyt + THR = ILEt + CO2x	abc + defg = debfgc + a		SF	X					1		SF	1
R123	PYRmit + THR = ILEt + CO2x	abc + defg = debfgc + a		SF						0		SF	0
R124	ILEo = ILEx	abcdef = abcdef		SF	X					1		SF	1
R125	ILEt = ILEx	abcdef = abcdef		SF						0		SF	0
R126	PYRcyt + PYRcyt = ISVb + CO2x	abc + def = abefc + d		SF	X					0		SF	0
R127	PYRmit + PYRmit = ISVb + CO2x	abc + def = abefc + d		SF						1		SF	1
R128	ISVb + ACCOAmit = LEUx + CO2x	abcde + gh = ghbcde + a		SF	X					0		SF	0
R129	ISVb + ACCOAcyt = LEUx + CO2x	abcde + gh = ghbcde + a		SF						1		SF	1
R130	OGAmit = PROx	abcde = abcde		S						1		S	1
R131	P5P + MTHFx = HISx	abcde + f = edcbaf		S						1		S	1
R132	OGAmit + ACCOAcyt = LYSx + CO2x	abcde + fg = fgbcde + a		SF	X					1		SF	1
R133	OGAmit + ACCOAmit = LYSx + CO2x	abcde + fg = fgbcde + a		SF						0		SF	0
R134	E4P + PEP = SHKMx	abcd + efg = efgabcd		S						1		S	1
R135	SHKMx + PEP = PHEx + CO2x	abcdefg + hij = hijbcdefg + a		S						1		S	1
R136	SHKMx + PEP = TYRx + CO2x	abcdefg + hij = hijbcdefg + a		S						1		S	1
R137	OGAmit = GLUx	abcde = abcde		S						1		S	1
R138	OAAcyt + MTHFx = METx	abcd + e = abcde		SF	X					0.947103		SF	0.947103
R139	OAAmit + MTHFx = METx	abcd + e = abcde		SF						0.052897		SF	0.052897

## Sheet: KM1 45°C
									fval:	45.2096
Fluxes as defined in the model						constraints as defined in the presolverscripts																	Sensitivity analysis (absolute)												Sensitivity analysis (relative)
rxnID	rxnEq	rxnCTrans	rates	rxnType	basis	Flux indicator	lower bound	upper bound		Absolute optimal flux solution			Flux solution relative to glucose uptake rate R3			Relative flux solution with sum of reversible reactions						Excerpt of central fluxes for sensitivity analysis	fluxPar	opVal	min	max	low	flag_low	high	flag_high	d_neg	d_pos	%resolved		fluxPar	opVal	min	max	low	flag_low	high	flag_high	d_neg	d_pos	%resolved
R1	GLC_1_13C = GLC_EX	abcdef = abcdef		F						774.237		F	0.814972		F	0.814972	GLC_1_13C = GLC_EX					G6P = F6P	v(5)-v(6)	493.083	88.219	900.39	412.861	converged	634.771	converged	80.222	141.688	0.727		v(5)-v(6)	0.519026	0.0928605	0.947763	0.434583	converged	0.668169	converged	0.0844428	0.149143	0.727
R2	GLC_U13C = GLC_EX	abcdef = abcdef		F						175.78		F	0.185028		F	0.185028	GLC_U13C = GLC_EX					F6P + ATP = F16BP	v(7)-v(8)	619.706	481.543	871.826	580.102	converged	771.212	converged	39.605	151.506	0.51		v(7)-v(8)	0.652311	0.506879	0.917696	0.610623	converged	0.811788	converged	0.0416888	0.159477	0.51
R3	GLC_EX = GLC	abcdef = abcdef		F	X	3	934.326	1065.67		950.016		F	1		F	1	GLC_EX = GLC					G3P = 3PG + ATP + NADH	v(13)-v(14)	1120.71	1010.21	1579.83	1078.78	converged	1446.15	converged	41.931	325.435	0.355		v(13)-v(14)	1.17968	1.06336	1.66295	1.13554	converged	1.52224	converged	0.0441371	0.342557	0.355
R4	GLC + ATP = G6P	abcdef + X = abcdef		F						950.016		F	1		F	1	GLC + ATP = G6P					3PG = PEP	v(15)-v(16)	1109.31	983.885	1579.83	1054.57	converged	1434.4	converged	54.734	325.093	0.363		v(15)-v(16)	1.16767	1.03565	1.66295	1.11006	converged	1.50987	converged	0.0576138	0.342197	0.363
R5	G6P = F6P	abcdef = abcdef		FR						1703.61		FR	1.79324		FR	0.519026	G6P = F6P					G6P = 6PG + NADPH	v(19)	241.913	0	632.833	183.497	converged	344.032	converged	58.415	102.119	0.746		v(19)	0.254641	0	0.666129	0.193151	converged	0.362133	converged	0.0614884	0.107492	0.746
R6	F6P = G6P	abcdef = abcdef		R	X					1210.52		R	1.27421		FR	0.652311	F6P + ATP = F16BP					P5P + P5P = S7P + G3P	v(21)-v(22)	75.813	-4.825	211.671	57.939	converged	111.748	converged	17.874	35.935	0.751		v(21)-v(22)	0.0798018	-0.00507886	0.222808	0.0609874	converged	0.117627	converged	0.0188144	0.0378257	0.751
R7	F6P + ATP = F16BP	abcdef + X = abcdef		FR						1828.99		FR	1.92522		FR	0.652311	F16BP = DHAP + G3P					PYRcyt = PYRmit	v(29)	798.34	0	1723.87	0	choke	1277.51	converged	798.34	479.172	0.259		v(29)	0.840344	0	1.81456	0	choke	1.34473	converged	0.840344	0.504383	0.259
R8	F16BP = F6P + ATP	abcdef = abcdef + X		R	X					1209.28		R	1.27291		FR	0.506958	DHAP = G3P					ACCOAmit + OAAmit = CITmit	v(31)	417.186	86.19	921.315	251.503	converged	752.909	converged	165.683	335.723	0.4		v(31)	0.439136	0.0907248	0.969789	0.264735	converged	0.792522	converged	0.1744	0.353387	0.4
R9	F16BP = DHAP + G3P	abcdef = abc + def		FR						619.706		FR	0.652311		FR	1.17968	G3P = 3PG + ATP + NADH					ICTmit = ICTcyt	v(33)	30.828	0	835.125	0	converged	265.97	converged	30.828	235.142	0.682		v(33)	0.03245	0	0.879064	0	converged	0.279964	converged	0.03245	0.247514	0.682
R10	DHAP + G3P = F16BP	abc + def = abcdef		R	X					4.55637e-64		R	4.7961e-67		FR	1.16767	3PG = PEP					SUCmit = 0.5 FUMmit + 0.5 FUMmit + UQH2	v(37)-v(38)	342.853	176.423	835.125	249.638	converged	662.088	converged	93.215	319.236	0.374		v(37)-v(38)	0.360892	0.185705	0.879064	0.262772	converged	0.696923	converged	0.0981194	0.336032	0.374
R11	DHAP = G3P	abc = cba		FR						481.618		FR	0.506958		FR	4.10317	PEP = PYRcyt + ATP					MALmit = OAAmit + NADH	v(41)-v(42)	368.625	-1264.84	1618.36	258.875	converged	820.906	converged	109.751	452.281	0.805		v(41)-v(42)	0.38802	-1.33139	1.70351	0.272495	converged	0.864097	converged	0.115525	0.476077	0.805
R12	G3P = DHAP	cba = abc		R	X					0		R	0		F	0.254641	G6P = 6PG + NADPH					MALmit = PYRmit + CO2 + NADH (NADPH)	v(45)+v(46)	13.362	0	2063.64	0	marginal	57.825	converged	13.362	44.464	0.972		v(45)+v(46)	0.014065	0	2.17222	0	marginal	0.0608674	converged	0.014065	0.0468034	0.972
R13	G3P = 3PG + ATP + NADH	abc = abc + X + X		FR						100371		FR	105.652		F	0.254641	6PG = P5P + CO2 + NADPH					PYRcyt = AA + CO2	v(47)	0	0	1897.86	0	converged	1058.11	converged	0	1058.11	0.442		v(47)	0	0	1.99771	0	converged	1.11378	converged	0	1.11378	0.442
R14	3PG + ATP + NADH = G3P	abc + X + X = abc		R	X					99250.5		R	104.472		FR	0.0798018	P5P + P5P = S7P + G3P					OAAmit = OAAcyt	v(55)-v(56)	-81.6	-2234.45	1532.17	-211.782	converged	16.963	converged	130.182	98.563	0.939		v(55)-v(56)	-0.0858933	-2.35201	1.61279	-0.222925	converged	0.0178555	converged	0.137031	0.103749	0.939
R15	3PG = PEP	abc = abc		FR						100360		FR	105.64		FR	0.0798018	S7P + G3P = E4P + F6P					ACCOAcyt = ACCOAmit	v(58)-v(59)	-98.919	-1761.39	1058.44	-451.045	converged	796.1	converged	352.125	895.019	0.558		v(58)-v(59)	-0.104123	-1.85406	1.11413	-0.474776	converged	0.837986	converged	0.370652	0.942109	0.558
R16	PEP = 3PG	abc = abc		R	X					99250.5		R	104.472		FR	0.0534836	E4P + P5P = F6P + G3P					ICTcyt = GLYOXYcyt + 0.5 SUCcyt + 0.5 SUCcyt	v(60)	42.685	0	835.125	0	marginal	266.338	converged	42.685	223.653	0.681		v(60)	0.0449308	0	0.879064	0	marginal	0.280351	converged	0.0449308	0.23542	0.681
R17	PEP = PYRcyt + ATP	abc = abc + X		FR						4303.55		FR	4.52998		F	0.145354	DHAP + NADH = GLYC					MALcyt = MALmit	v(64)	39.135	0	809.182	0	marginal	263.655	converged	39.135	224.521	0.674		v(64)	0.041194	0	0.851756	0	marginal	0.277527	converged	0.041194	0.236334	0.674
R18	PYRcyt + ATP = PEP	abc + X = abc		R	X					405.473		R	0.426806		F	0.145354	GLYC = GLYC_EX					CO2 = CO2_EX	v(65)	1529.77	1300.31	2780.59	1330.9	converged	2558.51	converged	198.866	1028.74	0.171		v(65)	1.61025	1.36873	2.92689	1.40093	converged	2.69312	converged	0.209329	1.08287	0.171
R19	G6P = 6PG + NADPH	abcdef = abcdef + X		F						241.913		F	0.254641		F	0.840343	PYRcyt = PYRmit					GLYOXYcyt = GLY	v(72)	3.55	0	168.296	0	marginal	6.468	converged	3.55	2.918	0.962		v(72)	0.00373678	0	0.177151	0	marginal	0.00680831	converged	0.00373678	0.00307153	0.962
R20	6PG = P5P + CO2 + NADPH	abcdef = bcdef + a + X		F						241.913		F	0.254641		F	0.637154	PYRmit = ACCOAmit + CO2 + NADH					THR = GLY + AA	v(77)-v(78)	89.354	-36.882	131.415	-3.253	converged	102.893	converged	92.607	13.539	0.369		v(77)-v(78)	0.0940552	-0.0388225	0.138329	-0.00342415	converged	0.108307	converged	0.0974794	0.0142513	0.369
R21	P5P + P5P = S7P + G3P	abcde + fghij = fgabcde + hij		FR						256.99		FR	0.270511		F	0.439136	ACCOAmit + OAAmit = CITmit					O2_EX = O2	v(86)	1316.73	1316.73	2299.16	1316.73	marginal	2299.16	marginal	0	982.43	0		v(86)	1.38601	1.38601	2.42013	1.38601	marginal	2.42013	marginal	0	1.03412	0
R22	S7P + G3P = P5P + P5P	fgabcde + hij = abcde + fghij		R	X					181.177		R	0.190709		F	0.439136	CITmit = ICTmit					NADH = UQH2	v(87)	2290.61	2096.3	4045.34	2231.36	converged	3963.44	converged	59.254	1672.83	0.111		v(87)	2.41113	2.20659	4.25818	2.34876	converged	4.17197	converged	0.0623716	1.76084	0.111
R23	S7P + G3P = E4P + F6P	abcdefg + hij = defg + abchij		FR						75.813		FR	0.0798018		F	0.0324498	ICTmit = ICTcyt					ATP = ATP_B	v(92)	987.73	987.73	1284.96	987.73	marginal	1284.96	marginal	0	297.229	0		v(92)	1.0397	1.0397	1.35257	1.0397	marginal	1.35257	marginal	0	0.312867	0
R24	E4P + F6P = S7P + G3P	defg + abchij = abcdefg + hij		R	X					0		R	0		F	0.406686	ICTmit = OGAmit + CO2 + NADH (NADPH)					NADPH = NADPH_B	v(93)	972.9	972.9	1265.67	972.9	marginal	1265.67	marginal	0	292.766	0		v(93)	1.02409	1.02409	1.33226	1.02409	marginal	1.33226	marginal	0	0.308169	0
R25	E4P + P5P = F6P + G3P	abcd + efghi = efabcd + ghi		FR						73.7735		FR	0.077655		F	0.315961	OGAmit = 0.5 SUCmit + 0.5 SUCmit + CO2 + ATP + NADH
R26	F6P + G3P = E4P + P5P	efabcd + ghi = abcd + efghi		R	X					22.9632		R	0.0241713		FR	0.360899	SUCmit = 0.5 FUMmit + 0.5 FUMmit + UQH2
R27	DHAP + NADH = GLYC	abc + X = abc		F						138.088		F	0.145354		FR	0.360889	FUMmit = MALmit
R28	GLYC = GLYC_EX	abc = abc		F	X	28	105.617	138.088		138.088		F	0.145354		FR	0.38802	MALmit = OAAmit + NADH
R29	PYRcyt = PYRmit	abc = abc		F						798.34		F	0.840343		F	3.26283	PYRcyt + CO2 + ATP = OAAcyt
R30	PYRmit = ACCOAmit + CO2 + NADH	abc = bc + a + X		F						605.307		F	0.637154		F	2.98818	OAAcyt + ATP = PEP + CO2
R31	ACCOAmit + OAAmit = CITmit	ab + cdef = fedbac		F						417.186		F	0.439136		F	0.0140647	MALmit = PYRmit + CO2 + NADH (NADPH)
R32	CITmit = ICTmit	abcdef = abcdef		F						417.186		F	0.439136		F	-5.54804e-11	PYRcyt = AA + CO2
R33	ICTmit = ICTcyt	abcdef = abcdef		F						30.8279		F	0.0324498		FR	0	AA + NADH = ETOH
R34	ICTmit = OGAmit + CO2 + NADH	abcdef = abcde + f + X		F						0		F	0		F	0.0940555	AA = AC + NADH (NADPH)
R35	ICTmit = OGAmit + CO2 + NADPH	abcdef = abcde + f + X		F						386.358		F	0.406686		F	3.08264e-07	AC + ATP = ACCOAcyt
R36	OGAmit = 0.5 SUCmit + 0.5 SUCmit + CO2 + ATP + NADH	abcde = 0.5 bcde + 0.5 edcb + a + X + X		F						300.168		F	0.315961		F	0	ETOH = ETOH_EX
R37	SUCmit = 0.5 FUMmit + 0.5 FUMmit + UQH2	abcd = 0.5 abcd + 0.5 dcba + X		FR						189920		FR	199.913		F	0.0940552	AC = AC_EX
R38	FUMmit + UQH2 = 0.5 SUCmit + 0.5 SUCmit	abcd + X = 0.5 abcd + 0.5 dcba		R	X					189577		R	199.552		FR	-0.0858933	OAAmit = OAAcyt
R39	FUMmit = MALmit	abcd = abcd		FR						199343		FR	209.831		F	0.0124808	ACCOAcyt + OAAcyt = ICTcyt
R40	MALmit = 0.5 FUMmit + 0.5 FUMmit	abcd = 0.5 abcd + 0.5 dcba		R	X					199000		R	209.47		FR	-0.104124	ACCOAcyt = ACCOAmit
R41	MALmit = OAAmit + NADH	abcd = abcd + X		FR						497.149		FR	0.523306		F	0.0449306	ICTcyt = GLYOXYcyt + 0.5 SUCcyt + 0.5 SUCcyt
R42	OAAmit + NADH = MALmit	abcd + X = abcd		R	X					128.523		R	0.135286		F	0.0449306	SUCcyt + H = SUCmit
R43	PYRcyt + CO2 + ATP = OAAcyt	abc + d + X = abcd		F						3099.74		F	3.26283		F	0.0411937	ACCOAcyt + GLYOXYcyt = MALcyt
R44	OAAcyt + ATP = PEP + CO2	abcd + X = abc + d		F						2838.82		F	2.98818		F	1.65479e-20	MALcyt = OAAcyt + NADH
R45	MALmit = PYRmit + CO2 + NADH	abcd = abc + d + X		F						1.4951e-18		F	1.57376e-21		F	0.0411937	MALcyt = MALmit
R46	MALmit = PYRmit + CO2 + NADPH	abcd = abc + d + X		F						13.3617		F	0.0140647		F	1.61025	CO2 = CO2_EX
R47	PYRcyt = AA + CO2	abc = bc + a		F						-5.27073e-08		F	-5.54804e-11		F	0.342433	CO2_unlabeled + CO2 = CO2 + CO2_out
R48	AA + NADH = ETOH	ab + X = ab		FR						99250.5		FR	104.472		F	10.7653	MTHFx + MTHFM = MTHF_out + MTHFx
R49	ETOH = AA + NADH	ab = ab + X		R	X					99250.5		R	104.472		F	7.36278	MTHFx + MTHFU = MTHF_out + MTHFx
R50	AA = AC + NADH	ab = ab + X		F						-5.88745e-08		F	-6.19721e-11		F	0.121988	OAAcyt = THR
R51	AA = AC + NADPH	ab = ab + X		F						89.3542		F	0.0940555		F	0	OAAmit = THR
R52	AC + ATP = ACCOAcyt	ab + X = ab		F						0.000292856		F	3.08264e-07		F	0.0120085	3PG = SER + NADH
R53	ETOH = ETOH_EX	ab = ab		F	X	53	0	0.213135		0		F	0		F	0.00373692	GLYOXYcyt = GLY
R54	AC = AC_EX	ab = ab		F	X	54	67.6078	97.3116		89.354		F	0.0940552		FR	-0.00645409	SER = GLY + MTHFx
R55	OAAmit = OAAcyt	abcd = abcd		FR						3.3586e-05		FR	3.5353e-08		FR	-0.0570314	MTHFx + CO2 = GLY
R56	OAAcyt = OAAmit	abcd = abcd		R	X					81.6001		R	0.0858933		FR	0.0940555	THR = GLY + AA
R57	ACCOAcyt + OAAcyt = ICTcyt	ab + cdef = fedbac		F						11.8569		F	0.0124808		F	0	PYRcyt = PYRb
R58	ACCOAcyt = ACCOAmit	ab = ab		FR						261.812		FR	0.275587		F	0.217254	PYRmit = PYRb
R59	ACCOAmit = ACCOAcyt	ab = ab		R	X					360.732		R	0.379711		F	0.0504498	ACCOAcyt = ACCOAb
R60	ICTcyt = GLYOXYcyt + 0.5 SUCcyt + 0.5 SUCcyt	abcdef = ab + 0.5 cdef + 0.5 fedc		F						42.6848		F	0.0449306		F	0.0938945	ACCOAmit = ACCOAb
R61	SUCcyt + H = SUCmit	abcd + X = abcd		F						42.6848		F	0.0449306		F	0.054289	OAAcyt = OAAb
R62	ACCOAcyt + GLYOXYcyt = MALcyt	ab + cd = cdba		F						39.1347		F	0.0411937		F	0.0347779	OAAmit = OAAb
R63	MALcyt = OAAcyt + NADH	abcd = abcd + X		F						1.57207e-17		F	1.65479e-20		F	0.0907252	OGAmit = OGAb
R64	MALcyt = MALmit	abcd = abcd		F						39.1347		F	0.0411937		B	1.38601	O2_EX = O2
R65	CO2 = CO2_EX	a = a		F						1529.77		F	1.61025		B	2.41113	NADH = UQH2
R66	CO2_unlabeled + CO2 = CO2 + CO2_out	a + b = a + b		F						325.317		F	0.342433		B	2.77202	UQH2 = 2 CYTRED + 1.5 H
R67	MTHFx + MTHFM = MTHF_out + MTHFx	a + b = a + b		F						10227.2		F	10.7653		B	1.38601	4 CYTRED + O2 = 2 H
R68	MTHFx + MTHFU = MTHF_out + MTHFx	a + b = a + b		F						6994.76		F	7.36278		B	3.44256	2 H = ATP
R69	OAAcyt = THR	abcd = abcd		F						115.891		F	0.121988		B	0.0983528	ATP = ATP_M
R70	OAAmit = THR	abcd = abcd		F						0		F	0		B	1.0397	ATP = ATP_B
R71	3PG = SER + NADH	abc = abc + X		F						11.4083		F	0.0120085		B	1.02409	NADPH = NADPH_B
R72	GLYOXYcyt = GLY	ab = ab		F						3.55014		F	0.00373692		B	0.0890669	OAAb = OAA_B
R73	SER = GLY + MTHFx	abc = ab + c		FR						-6.72306e-07		FR	-7.07679e-10		B	0.0184626	SER = SER_B
R74	GLY + MTHFx = SER	ab + c = abc		R	X					6.13149		R	0.00645409		B	0.0279325	THR = THR_B
R75	MTHFx + CO2 = GLY	a + b = ab		FR						0.0816096		FR	8.59034e-05		B	0.0343072	GLY = GLY_B
R76	GLY = MTHFx + CO2	ab = a + b		R	X					54.2623		R	0.0571173		B	0.0907252	OGAb = OGA_B
R77	THR = GLY + AA	abcd = ab + cd		FR						108.887		FR	0.114616		B	0.0526762	PEP = PEP_B
R78	GLY + AA = THR	ab + cd = abcd		R	X					19.5329		R	0.0205606		B	0.0415532	P5P = P5P_B
R79	PYRcyt = PYRb	abc = abc		F						0		F	0		B	0.0263182	E4P = E4P_B
R80	PYRmit = PYRb	abc = abc		F						206.395		F	0.217254		B	0.0330734	G3P = G3P_B
R81	ACCOAcyt = ACCOAb	ab = ab		F						47.9282		F	0.0504498		B	0.226334	G6P = G6P_B
R82	ACCOAmit = ACCOAb	ab = ab		F						89.2013		F	0.0938945		B	0.144344	ACCOAb = ACCOA_B
R83	OAAcyt = OAAb	abcd = abcd		F						51.5754		F	0.054289		B	0.217254	PYRb = PYR_B
R84	OAAmit = OAAb	abcd = abcd		F						33.0396		F	0.0347779		B	0.199369	Z = CO2
R85	OGAmit = OGAb	abcde = abcde		F						86.1904		F	0.0907252		B	0.0236594	Y = NADH
R86	O2_EX = O2			B	X	86	1316.73	2299.16		1316.73		B	1.38601		B	0.0505773	MTHFx = MTHF_B
R87	NADH = UQH2			B						2290.61		B	2.41113		B	0	GLC = GLC_B
R88	UQH2 = 2 CYTRED + 1.5 H			B						2633.46		B	2.77202
R89	4 CYTRED + O2 = 2 H			B						1316.73		B	1.38601
R90	2 H = ATP			B						3270.49		B	3.44256
R91	ATP = ATP_M			B						93.4368		B	0.0983528
R92	ATP = ATP_B			B	X	92	987.73	1284.96		987.73		B	1.0397
R93	NADPH = NADPH_B			B	X	93	972.9	1265.67		972.9		B	1.02409
R94	OAAb = OAA_B			B	X	94	84.615	117.602		84.6149		B	0.0890669
R95	SER = SER_B			B	X	95	17.5398	22.8178		17.5398		B	0.0184626
R96	THR = THR_B			B	X	96	26.5364	36.8816		26.5364		B	0.0279325
R97	GLY = GLY_B			B	X	97	27.5029	35.7792		32.5924		B	0.0343072
R98	OGAb = OGA_B			B	X	98	86.1904	112.127		86.1904		B	0.0907252
R99	PEP = PEP_B			B	X	99	50.0432	65.1023		50.0432		B	0.0526762
R100	P5P = P5P_B			B	X	100	30.3448	39.4763		39.4763		B	0.0415532
R101	E4P = E4P_B			B	X	101	25.0027	32.5265		25.0027		B	0.0263182
R102	G3P = G3P_B			B	X	102	31.4203	40.8753		31.4203		B	0.0330734
R103	G6P = G6P_B			B	X	103	165.283	215.021		215.021		B	0.226334
R104	ACCOAb = ACCOA_B			B	X	104	137.129	178.395		137.129		B	0.144344
R105	PYRb = PYR_B			B	X	105	206.395	268.503		206.395		B	0.217254
R106	Z = CO2			B	X	106	157.108	204.386		189.403		B	0.199369
R107	Y = NADH			B	X	107	18.6313	24.2378		22.4768		B	0.0236594
R108	MTHFx = MTHF_B			B	X	108	0	50		48.0492		B	0.0505773
R109	GLC = GLC_B			B	0					0		B	0
R110	CO2 = CO2_EX	a = a		S						1		S	1
R111	THR = THRx	abcd = abcd		S						1		S	1
R112	SER = SERx	abc = abc		S						1		S	1
R113	GLY = GLYx	ab = ab		S						1		S	1
R114	PYRmit = ALAx	abc = abc		SF	X					1		SF	1
R115	PYRcyt = ALAx	abc = abc		SF						0		SF	0
R116	OAAcyt = ASPx	abcd = abcd		SF	X					0.933678		SF	0.933678
R117	OAAmit = ASPx	abcd = abcd		SF						0.0663217		SF	0.0663217
R118	PYRmit + PYRmit = VALx + CO2x	abc + def = abefc + d		SF	X					1		SF	1
R119	PYRcyt + PYRcyt = VALx + CO2x	abc + def = abefc + d		SF						0		SF	0
R120	PYRcyt + OAAcyt = ILEo + CO2x	abc + defg = debfgc + a		SF	X					0.963634		SF	0.963634
R121	PYRmit + OAAmit = ILEo + CO2x	abc + defg = debfgc + a		SF						0.0363658		SF	0.0363658
R122	PYRcyt + THR = ILEt + CO2x	abc + defg = debfgc + a		SF	X					0.285436		SF	0.285436
R123	PYRmit + THR = ILEt + CO2x	abc + defg = debfgc + a		SF						0.714564		SF	0.714564
R124	ILEo = ILEx	abcdef = abcdef		SF	X					1		SF	1
R125	ILEt = ILEx	abcdef = abcdef		SF						0		SF	0
R126	PYRcyt + PYRcyt = ISVb + CO2x	abc + def = abefc + d		SF	X					0		SF	0
R127	PYRmit + PYRmit = ISVb + CO2x	abc + def = abefc + d		SF						1		SF	1
R128	ISVb + ACCOAmit = LEUx + CO2x	abcde + gh = ghbcde + a		SF	X					0		SF	0
R129	ISVb + ACCOAcyt = LEUx + CO2x	abcde + gh = ghbcde + a		SF						1		SF	1
R130	OGAmit = PROx	abcde = abcde		S						1		S	1
R131	P5P + MTHFx = HISx	abcde + f = edcbaf		S						1		S	1
R132	OGAmit + ACCOAcyt = LYSx + CO2x	abcde + fg = fgbcde + a		SF	X					1		SF	1
R133	OGAmit + ACCOAmit = LYSx + CO2x	abcde + fg = fgbcde + a		SF						0		SF	0
R134	E4P + PEP = SHKMx	abcd + efg = efgabcd		S						1		S	1
R135	SHKMx + PEP = PHEx + CO2x	abcdefg + hij = hijbcdefg + a		S						1		S	1
R136	SHKMx + PEP = TYRx + CO2x	abcdefg + hij = hijbcdefg + a		S						1		S	1
R137	OGAmit = GLUx	abcde = abcde		S						1		S	1
R138	OAAcyt + MTHFx = METx	abcd + e = abcde		SF	X					1		SF	1
R139	OAAmit + MTHFx = METx	abcd + e = abcde		SF						0		SF	0

## Sheet: KM2 30°C
									fval:	55.69
Fluxes as defined in the model						constraints as defined in the presolverscripts																	Sensitivity analysis (absolute)												Sensitivity analysis (relative)
rxnID	rxnEq	rxnCTrans	rates	rxnType	basis	Flux indicator	lower bound	upper bound		Absolute optimal flux solution			Flux solution relative to glucose uptake rate R3			Relative flux solution with sum of reversible reactions						Excerpt of central fluxes for sensitivity analysis	fluxPar	opVal	min	max	low	flag_low	high	flag_high	d_neg	d_pos	%resolved		fluxPar	opVal	min	max	low	flag_low	high	flag_high	d_neg	d_pos	%resolved
R1	GLC_1_13C = GLC_EX	abcdef = abcdef		F						852.243		F	0.807067		F	0.807067	GLC_1_13C = GLC_EX					G6P = F6P	v(5)-v(6)	487.833	168.408	952.514	440.707	converged	543.188	converged	47.126	55.355	0.869		v(5)-v(6)	0.461974	0.159481	0.902023	0.417346	converged	0.514394	converged	0.0446279	0.0524207	0.869
R2	GLC_U13C = GLC_EX	abcdef = abcdef		F						203.733		F	0.192933		F	0.192933	GLC_U13C = GLC_EX					F6P + ATP = F16BP	v(7)-v(8)	693.547	549.537	921.807	645.706	converged	782.108	converged	47.841	88.562	0.634		v(7)-v(8)	0.656783	0.520407	0.872943	0.611478	converged	0.74065	converged	0.045305	0.0838675	0.634
R3	GLC_EX = GLC	abcdef = abcdef		F	X	3	882.588	1117.41		1055.98		F	1		F	1	GLC_EX = GLC					G3P = 3PG + ATP + NADH	v(13)-v(14)	1348.4	1171.65	1675.06	1222.39	converged	1532.31	converged	126.009	183.909	0.384		v(13)-v(14)	1.27693	1.10954	1.58626	1.1576	converged	1.45109	converged	0.119329	0.17416	0.384
R4	GLC + ATP = G6P	abcdef + X = abcdef		F						1055.98		F	1		F	1	GLC + ATP = G6P					3PG = PEP	v(15)-v(16)	1333.31	1145.87	1675.06	1195.9	converged	1487.13	converged	137.408	153.821	0.45		v(15)-v(16)	1.26263	1.08513	1.58626	1.13251	converged	1.4083	converged	0.130124	0.145667	0.45
R5	G6P = F6P	abcdef = abcdef		FR						1054.8		FR	0.998883		FR	0.461974	G6P = F6P					G6P = 6PG + NADPH	v(19)	359.371	0	614.44	308.261	converged	423.306	converged	51.111	63.934	0.813		v(19)	0.340321	0	0.58187	0.291921	converged	0.400867	converged	0.0484017	0.060545	0.813
R6	F6P = G6P	abcdef = abcdef		R	X					566.963		R	0.536909		FR	0.656782	F6P + ATP = F16BP					P5P + P5P = S7P + G3P	v(21)-v(22)	115.329	-4.462	205.249	105.207	converged	139.162	converged	10.122	23.833	0.838		v(21)-v(22)	0.109216	-0.00422548	0.194369	0.0996301	converged	0.131785	converged	0.00958545	0.0225697	0.838
R7	F6P + ATP = F16BP	abcdef + X = abcdef		FR						34950.2		FR	33.0976		FR	0.656782	F16BP = DHAP + G3P					PYRcyt = PYRmit	v(29)	863.921	0	1546.74	0	marginal	1127.03	converged	863.921	263.108	0.271		v(29)	0.818126	0	1.46475	0	marginal	1.06729	converged	0.818126	0.249161	0.271
R8	F16BP = F6P + ATP	abcdef = abcdef + X		R	X					34256.7		R	32.4408		FR	0.564236	DHAP = G3P					ACCOAmit + OAAmit = CITmit	v(31)	644.525	85.989	860.554	433.315	converged	686.648	converged	211.21	42.122	0.673		v(31)	0.61036	0.0814309	0.814937	0.410346	converged	0.65025	converged	0.200014	0.0398892	0.673
R9	F16BP = DHAP + G3P	abcdef = abc + def		FR						99174.6		FR	93.9175		FR	1.27693	G3P = 3PG + ATP + NADH					ICTmit = ICTcyt	v(33)	0.176	0	766.938	0	converged	318.792	converged	0.176	318.616	0.584		v(33)	0.000166671	0	0.726284	0	converged	0.301893	converged	0.000166671	0.301727	0.584
R10	DHAP + G3P = F16BP	abc + def = abcdef		R	X					98481		R	93.2607		FR	1.26263	3PG = PEP					SUCmit = 0.5 FUMmit + 0.5 FUMmit + UQH2	v(37)-v(38)	541.544	348.704	766.938	381.336	converged	593.425	converged	160.208	51.88	0.493		v(37)-v(38)	0.512838	0.33022	0.726284	0.361122	converged	0.561968	converged	0.151716	0.0491299	0.493
R11	DHAP = G3P	abc = cba		FR						595.819		FR	0.564236		FR	5.96665	PEP = PYRcyt + ATP					MALmit = OAAmit + NADH	v(41)-v(42)	472.881	-1219.82	1427.12	-210.14	converged	615.341	converged	683.022	142.46	0.688		v(41)-v(42)	0.447814	-1.15516	1.35147	-0.199001	converged	0.582723	converged	0.646816	0.134908	0.688
R12	G3P = DHAP	cba = abc		R	X					0		R	0		F	0.340322	G6P = 6PG + NADPH					MALmit = PYRmit + CO2 + NADH (NADPH)	v(45)+v(46)	68.839	0	1904.49	0	insensitive	1053.32	converged	68.839	984.48	0.447		v(45)+v(46)	0.06519	0	1.80353	0	insensitive	0.997483	converged	0.06519	0.932294	0.447
R13	G3P = 3PG + ATP + NADH	abc = abc + X + X		FR						1356.87		FR	1.28494		F	0.340322	6PG = P5P + CO2 + NADPH					PYRcyt = AA + CO2	v(47)	5.008	0	1739.22	0	marginal	1097.76	converged	5.008	1092.75	0.369		v(47)	0.00474253	0	1.64702	0	marginal	1.03957	converged	0.00474253	1.03482	0.369
R14	3PG + ATP + NADH = G3P	abc + X + X = abc		R	X					8.46484		R	0.00801614		FR	0.109216	P5P + P5P = S7P + G3P					OAAmit = OAAcyt	v(55)-v(56)	-267.24	-2220.85	1341.13	-938.916	converged	-99.031	converged	671.676	168.209	0.764		v(55)-v(56)	-0.253074	-2.10312	1.27004	-0.889146	converged	-0.0937815	converged	0.636072	0.159293	0.764
R15	3PG = PEP	abc = abc		FR						1994.9		FR	1.88916		FR	0.109217	S7P + G3P = E4P + F6P					ACCOAcyt = ACCOAmit	v(58)-v(59)	-88.041	-1576.06	1021.63	-318.687	converged	847.593	choke	230.646	935.634	0.551		v(58)-v(59)	-0.0833741	-1.49252	0.967475	-0.301794	converged	0.802663	choke	0.21842	0.886038	0.551
R16	PEP = 3PG	abc = abc		R	X					661.592		R	0.626522		FR	0.0855931	E4P + P5P = F6P + G3P					ICTcyt = GLYOXYcyt + 0.5 SUCcyt + 0.5 SUCcyt	v(60)	0.176	0	766.938	0	converged	319.747	converged	0.176	319.571	0.583		v(60)	0.000166671	0	0.726284	0	converged	0.302798	converged	0.000166671	0.302631	0.583
R17	PEP = PYRcyt + ATP	abc = abc + X		FR						12029.6		FR	11.3919		F	0.092547	DHAP + NADH = GLYC					MALcyt = MALmit	v(64)	0.176	0	713.559	0	insensitive	319.697	converged	0.176	319.521	0.552		v(64)	0.000166671	0	0.675734	0	insensitive	0.30275	converged	0.000166671	0.302584	0.552
R18	PYRcyt + ATP = PEP	abc + X = abc		R	X					5728.95		R	5.42527		F	0.092547	GLYC = GLYC_EX					CO2 = CO2_EX	v(65)	2232.75	1805.82	2505.16	1842.74	converged	2479.68	converged	390.003	246.933	0.089		v(65)	2.11439	1.7101	2.37236	1.74506	converged	2.34823	converged	0.36933	0.233843	0.089
R19	G6P = 6PG + NADPH	abcdef = abcdef + X		F						359.371		F	0.340322		F	0.818126	PYRcyt = PYRmit					GLYOXYcyt = GLY	v(72)	0	0	165.613	0	choke	2.168	converged	0	2.168	0.987		v(72)	0	0	0.156834	0	choke	0.00205308	converged	0	0.00205308	0.987
R20	6PG = P5P + CO2 + NADPH	abcdef = bcdef + a + X		F						359.371		F	0.340322		F	0.740601	PYRmit = ACCOAmit + CO2 + NADH					THR = GLY + AA	v(77)-v(78)	64.727	-36.564	129.049	-0.177	converged	93.411	converged	64.904	28.684	0.435		v(77)-v(78)	0.0612959	-0.0346258	0.122208	-0.000167618	converged	0.0884594	converged	0.0614635	0.0271635	0.435
R21	P5P + P5P = S7P + G3P	abcde + fghij = fgabcde + hij		FR						115.329		FR	0.109216		F	0.61036	ACCOAmit + OAAmit = CITmit					O2_EX = O2	v(86)	1995.64	1824.94	2046.67	1824.94	marginal	2046.67	marginal	170.695	51.027	0		v(86)	1.88985	1.72821	1.93818	1.72821	marginal	1.93818	marginal	0.161647	0.0483221	0
R22	S7P + G3P = P5P + P5P	fgabcde + hij = abcde + fghij		R	X					0		R	0		F	0.61036	CITmit = ICTmit					NADH = UQH2	v(87)	3449.74	2956.86	3670.72	3122.31	converged	3641.18	converged	327.426	191.443	0.273		v(87)	3.26687	2.80012	3.47614	2.9568	converged	3.44816	converged	0.31007	0.181295	0.273
R23	S7P + G3P = E4P + F6P	abcdefg + hij = defg + abchij		FR						199115		FR	188.561		F	0.000166417	ICTmit = ICTcyt					ATP = ATP_B	v(92)	985.512	985.427	1247.61	985.427	marginal	1247.61	marginal	0.085	262.101	0		v(92)	0.933272	0.933191	1.18148	0.933191	marginal	1.18148	marginal	8.04943e-05	0.248207	0
R24	E4P + F6P = S7P + G3P	defg + abchij = abcdefg + hij		R	X					199000		R	188.451		F	0.610194	ICTmit = OGAmit + CO2 + NADH (NADPH)					NADPH = NADPH_B	v(93)	1137.27	970.631	1228.88	970.631	marginal	1228.88	marginal	166.641	91.608	0		v(93)	1.07699	0.919179	1.16374	0.919179	marginal	1.16374	marginal	0.157808	0.086752	0
R25	E4P + P5P = F6P + G3P	abcd + efghi = efabcd + ghi		FR						90.3842		FR	0.0855931		F	0.512672	OGAmit = 0.5 SUCmit + 0.5 SUCmit + CO2 + ATP + NADH
R26	F6P + G3P = E4P + P5P	efabcd + ghi = abcd + efghi		R	X					0		R	0		FR	0.512838	SUCmit = 0.5 FUMmit + 0.5 FUMmit + UQH2
R27	DHAP + NADH = GLYC	abc + X = abc		F						97.7274		F	0.092547		FR	0.512838	FUMmit = MALmit
R28	GLYC = GLYC_EX	abc = abc		F	X	28	74.1682	97.7274		97.7274		F	0.092547		FR	0.447813	MALmit = OAAmit + NADH
R29	PYRcyt = PYRmit	abc = abc		F						863.921		F	0.818126		F	5.09149	PYRcyt + CO2 + ATP = OAAcyt
R30	PYRmit = ACCOAmit + CO2 + NADH	abc = bc + a + X		F						782.057		F	0.740601		F	4.75129	OAAcyt + ATP = PEP + CO2
R31	ACCOAmit + OAAmit = CITmit	ab + cdef = fedbac		F						644.525		F	0.61036		F	0.0651897	MALmit = PYRmit + CO2 + NADH (NADPH)
R32	CITmit = ICTmit	abcdef = abcdef		F						644.525		F	0.61036		F	0.00474238	PYRcyt = AA + CO2
R33	ICTmit = ICTcyt	abcdef = abcdef		F						0.175733		F	0.000166417		FR	4.70655e-05	AA + NADH = ETOH
R34	ICTmit = OGAmit + CO2 + NADH	abcdef = abcde + f + X		F						281.987		F	0.267039		F	0.0659911	AA = AC + NADH (NADPH)
R35	ICTmit = OGAmit + CO2 + NADPH	abcdef = abcde + f + X		F						362.363		F	0.343154		F	-9.44271e-08	AC + ATP = ACCOAcyt
R36	OGAmit = 0.5 SUCmit + 0.5 SUCmit + CO2 + ATP + NADH	abcde = 0.5 bcde + 0.5 edcb + a + X + X		F						541.369		F	0.512672		F	4.70421e-05	ETOH = ETOH_EX
R37	SUCmit = 0.5 FUMmit + 0.5 FUMmit + UQH2	abcd = 0.5 abcd + 0.5 dcba + X		FR						3246.27		FR	3.07419		F	0.0659912	AC = AC_EX
R38	FUMmit + UQH2 = 0.5 SUCmit + 0.5 SUCmit	abcd + X = 0.5 abcd + 0.5 dcba		R	X					2704.73		R	2.56135		FR	-0.253074	OAAmit = OAAcyt
R39	FUMmit = MALmit	abcd = abcd		FR						541.544		FR	0.512838		F	-2.6506e-10	ACCOAcyt + OAAcyt = ICTcyt
R40	MALmit = 0.5 FUMmit + 0.5 FUMmit	abcd = 0.5 abcd + 0.5 dcba		R	X					6.01853e-33		R	5.6995e-36		FR	-0.0833731	ACCOAcyt = ACCOAmit
R41	MALmit = OAAmit + NADH	abcd = abcd + X		FR						199473		FR	188.899		F	0.000166417	ICTcyt = GLYOXYcyt + 0.5 SUCcyt + 0.5 SUCcyt
R42	OAAmit + NADH = MALmit	abcd + X = abcd		R	X					199000		R	188.451		F	0.000166417	SUCcyt + H = SUCmit
R43	PYRcyt + CO2 + ATP = OAAcyt	abc + d + X = abcd		F						5376.49		F	5.09149		F	0.000166214	ACCOAcyt + GLYOXYcyt = MALcyt
R44	OAAcyt + ATP = PEP + CO2	abcd + X = abc + d		F						5017.25		F	4.75129		F	0	MALcyt = OAAcyt + NADH
R45	MALmit = PYRmit + CO2 + NADH	abcd = abc + d + X		F						68.8383		F	0.0651893		F	0.000166214	MALcyt = MALmit
R46	MALmit = PYRmit + CO2 + NADPH	abcd = abc + d + X		F						0.000450392		F	4.26518e-07		F	2.11439	CO2 = CO2_EX
R47	PYRcyt = AA + CO2	abc = bc + a		F						5.00784		F	0.00474238		F	0.466455	CO2_unlabeled + CO2 = CO2 + CO2_out
R48	AA + NADH = ETOH	ab + X = ab		FR						1062.41		FR	1.0061		F	14.1709	MTHFx + MTHFM = MTHF_out + MTHFx
R49	ETOH = AA + NADH	ab = ab + X		R	X					1062.36		R	1.00605		F	9.18727	MTHFx + MTHFU = MTHF_out + MTHFx
R50	AA = AC + NADH	ab = ab + X		F						13.5191		F	0.0128025		F	0.0871277	OAAcyt = THR
R51	AA = AC + NADPH	ab = ab + X		F						56.1659		F	0.0531887		F	-1.49004e-08	OAAmit = THR
R52	AC + ATP = ACCOAcyt	ab + X = ab		F						-9.97127e-05		F	-9.44271e-08		F	0.0142924	3PG = SER + NADH
R53	ETOH = ETOH_EX	ab = ab		F	X	53	0	0.2		0.0496753		F	4.70421e-05		F	2.03563e-07	GLYOXYcyt = GLY
R54	AC = AC_EX	ab = ab		F	X	54	69.6482	91.8644		69.6851		F	0.0659912		FR	-0.00227888	SER = GLY + MTHFx
R55	OAAmit = OAAcyt	abcd = abcd		FR						4.96221e-08		FR	4.69917e-11		FR	-0.0261677	MTHFx + CO2 = GLY
R56	OAAcyt = OAAmit	abcd = abcd		R	X					267.24		R	0.253074		FR	0.0612958	THR = GLY + AA
R57	ACCOAcyt + OAAcyt = ICTcyt	ab + cdef = fedbac		F						-2.79897e-07		F	-2.6506e-10		F	0.052284	PYRcyt = PYRb
R58	ACCOAcyt = ACCOAmit	ab = ab		FR						198912		FR	188.368		F	0.142714	PYRmit = PYRb
R59	ACCOAmit = ACCOAcyt	ab = ab		R	X					199000		R	188.451		F	0.0832078	ACCOAcyt = ACCOAb
R60	ICTcyt = GLYOXYcyt + 0.5 SUCcyt + 0.5 SUCcyt	abcdef = ab + 0.5 cdef + 0.5 fedc		F						0.175733		F	0.000166417		F	0.046867	ACCOAmit = ACCOAb
R61	SUCcyt + H = SUCmit	abcd + X = abcd		F						0.175733		F	0.000166417		F	2.36895e-22	OAAcyt = OAAb
R62	ACCOAcyt + GLYOXYcyt = MALcyt	ab + cd = cdba		F						0.175518		F	0.000166214		F	0.0905282	OAAmit = OAAb
R63	MALcyt = OAAcyt + NADH	abcd = abcd + X		F						0		F	0		F	0.0975221	OGAmit = OGAb
R64	MALcyt = MALmit	abcd = abcd		F						0.175518		F	0.000166214		B	1.88985	O2_EX = O2
R65	CO2 = CO2_EX	a = a		F						2232.75		F	2.11439		B	3.26687	NADH = UQH2
R66	CO2_unlabeled + CO2 = CO2 + CO2_out	a + b = a + b		F						492.565		F	0.466455		B	3.77971	UQH2 = 2 CYTRED + 1.5 H
R67	MTHFx + MTHFM = MTHF_out + MTHFx	a + b = a + b		F						14964.1		F	14.1709		B	1.88985	4 CYTRED + O2 = 2 H
R68	MTHFx + MTHFU = MTHF_out + MTHFx	a + b = a + b		F						9701.53		F	9.18727		B	4.72455	2 H = ATP
R69	OAAcyt = THR	abcd = abcd		F						92.0048		F	0.0871277		B	0.0479536	ATP = ATP_M
R70	OAAmit = THR	abcd = abcd		F						-1.57344e-05		F	-1.49004e-08		B	0.933271	ATP = ATP_B
R71	3PG = SER + NADH	abc = abc + X		F						15.0924		F	0.0142924		B	1.07699	NADPH = NADPH_B
R72	GLYOXYcyt = GLY	ab = ab		F						0.000214958		F	2.03563e-07		B	0.0905282	OAAb = OAA_B
R73	SER = GLY + MTHFx	abc = ab + c		FR						-6.9925e-08		FR	-6.62184e-11		B	0.0165713	SER = SER_B
R74	GLY + MTHFx = SER	ab + c = abc		R	X					2.40645		R	0.00227888		B	0.0258319	THR = THR_B
R75	MTHFx + CO2 = GLY	a + b = ab		FR						5.10421e-07		FR	4.83364e-10		B	0.0328497	GLY = GLY_B
R76	GLY = MTHFx + CO2	ab = a + b		R	X					27.6325		R	0.0261677		B	0.0975221	OGAb = OGA_B
R77	THR = GLY + AA	abcd = ab + cd		FR						64.7269		FR	0.0612958		B	0.04728	PEP = PEP_B
R78	GLY + AA = THR	ab + cd = abcd		R	X					0		R	0		B	0.0362972	P5P = P5P_B
R79	PYRcyt = PYRb	abc = abc		F						55.2106		F	0.052284		B	0.0236224	E4P = E4P_B
R80	PYRmit = PYRb	abc = abc		F						150.703		F	0.142714		B	0.0296853	G3P = G3P_B
R81	ACCOAcyt = ACCOAb	ab = ab		F						87.8654		F	0.0832078		B	0.197705	G6P = G6P_B
R82	ACCOAmit = ACCOAb	ab = ab		F						49.4904		F	0.046867		B	0.130075	ACCOAb = ACCOA_B
R83	OAAcyt = OAAb	abcd = abcd		F						2.50155e-19		F	2.36895e-22		B	0.194998	PYRb = PYR_B
R84	OAAmit = OAAb	abcd = abcd		F						95.5956		F	0.0905282		B	0.154705	Z = CO2
R85	OGAmit = OGAb	abcde = abcde		F						102.981		F	0.0975221		B	0.0221262	Y = NADH
R86	O2_EX = O2			B	X	86	1824.94	2046.67		1995.64		B	1.88985		B	0.0238889	MTHFx = MTHF_B
R87	NADH = UQH2			B						3449.73		B	3.26687		B	0	GLC = GLC_B
R88	UQH2 = 2 CYTRED + 1.5 H			B						3991.28		B	3.77971
R89	4 CYTRED + O2 = 2 H			B						1995.64		B	1.88985
R90	2 H = ATP			B						4989.01		B	4.72455
R91	ATP = ATP_M			B						50.6378		B	0.0479536
R92	ATP = ATP_B			B	X	92	985.427	1247.61		985.512		B	0.933271
R93	NADPH = NADPH_B			B	X	93	970.631	1228.88		1137.27		B	1.07699
R94	OAAb = OAA_B			B	X	94	81.6729	116.591		95.5956		B	0.0905282
R95	SER = SER_B			B	X	95	17.4989	22.1547		17.4989		B	0.0165713
R96	THR = THR_B			B	X	96	25.6137	36.5644		27.2779		B	0.0258319
R97	GLY = GLY_B			B	X	97	27.4388	34.7393		34.6885		B	0.0328497
R98	OGAb = OGA_B			B	X	98	85.9894	108.868		102.981		B	0.0975221
R99	PEP = PEP_B			B	X	99	49.9265	63.2102		49.9265		B	0.04728
R100	P5P = P5P_B			B	X	100	30.2741	38.3289		38.3289		B	0.0362972
R101	E4P = E4P_B			B	X	101	24.9444	31.5812		24.9447		B	0.0236224
R102	G3P = G3P_B			B	X	102	31.347	39.6873		31.347		B	0.0296853
R103	G6P = G6P_B			B	X	103	164.898	208.771		208.771		B	0.197705
R104	ACCOAb = ACCOA_B			B	X	104	136.81	173.21		137.356		B	0.130075
R105	PYRb = PYR_B			B	X	105	205.913	260.699		205.913		B	0.194998
R106	Z = CO2			B	X	106	156.742	198.445		163.365		B	0.154705
R107	Y = NADH			B	X	107	18.5878	23.5334		23.3647		B	0.0221262
R108	MTHFx = MTHF_B			B	X	108	0	50		25.2261		B	0.0238889
R109	GLC = GLC_B			B	0					0		B	0
R110	CO2 = CO2_EX	a = a		S						1		S	1
R111	THR = THRx	abcd = abcd		S						1		S	1
R112	SER = SERx	abc = abc		S						1		S	1
R113	GLY = GLYx	ab = ab		S						1		S	1
R114	PYRmit = ALAx	abc = abc		SF	X					0.234345		SF	0.234345
R115	PYRcyt = ALAx	abc = abc		SF						0.765655		SF	0.765655
R116	OAAcyt = ASPx	abcd = abcd		SF	X					0.960546		SF	0.960546
R117	OAAmit = ASPx	abcd = abcd		SF						0.0394537		SF	0.0394537
R118	PYRmit + PYRmit = VALx + CO2x	abc + def = abefc + d		SF	X					0.198597		SF	0.198597
R119	PYRcyt + PYRcyt = VALx + CO2x	abc + def = abefc + d		SF						0.801403		SF	0.801403
R120	PYRcyt + OAAcyt = ILEo + CO2x	abc + defg = debfgc + a		SF	X					0.986444		SF	0.986444
R121	PYRmit + OAAmit = ILEo + CO2x	abc + defg = debfgc + a		SF						0.0135556		SF	0.0135556
R122	PYRcyt + THR = ILEt + CO2x	abc + defg = debfgc + a		SF	X					0.104628		SF	0.104628
R123	PYRmit + THR = ILEt + CO2x	abc + defg = debfgc + a		SF						0.895372		SF	0.895372
R124	ILEo = ILEx	abcdef = abcdef		SF	X					0.830716		SF	0.830716
R125	ILEt = ILEx	abcdef = abcdef		SF						0.169284		SF	0.169284
R126	PYRcyt + PYRcyt = ISVb + CO2x	abc + def = abefc + d		SF	X					1		SF	1
R127	PYRmit + PYRmit = ISVb + CO2x	abc + def = abefc + d		SF						0		SF	0
R128	ISVb + ACCOAmit = LEUx + CO2x	abcde + gh = ghbcde + a		SF	X					0.276292		SF	0.276292
R129	ISVb + ACCOAcyt = LEUx + CO2x	abcde + gh = ghbcde + a		SF						0.723708		SF	0.723708
R130	OGAmit = PROx	abcde = abcde		S						1		S	1
R131	P5P + MTHFx = HISx	abcde + f = edcbaf		S						1		S	1
R132	OGAmit + ACCOAcyt = LYSx + CO2x	abcde + fg = fgbcde + a		SF	X					0.244069		SF	0.244069
R133	OGAmit + ACCOAmit = LYSx + CO2x	abcde + fg = fgbcde + a		SF						0.755931		SF	0.755931
R134	E4P + PEP = SHKMx	abcd + efg = efgabcd		S						1		S	1
R135	SHKMx + PEP = PHEx + CO2x	abcdefg + hij = hijbcdefg + a		S						1		S	1
R136	SHKMx + PEP = TYRx + CO2x	abcdefg + hij = hijbcdefg + a		S						1		S	1
R137	OGAmit = GLUx	abcde = abcde		S						1		S	1
R138	OAAcyt + MTHFx = METx	abcd + e = abcde		SF	X					1		SF	1
R139	OAAmit + MTHFx = METx	abcd + e = abcde		SF						0		SF	0

## Sheet: KM2 37°C
									fval:	54.0228
Fluxes as defined in the model						constraints as defined in the presolverscripts																	Sensitivity analysis (absolute)												Sensitivity analysis (relative)
rxnID	rxnEq	rxnCTrans	rates	rxnType	basis	Flux indicator	lower bound	upper bound		Absolute optimal flux solution			Flux solution relative to glucose uptake rate R3			Relative flux solution with sum of reversible reactions						Excerpt of central fluxes for sensitivity analysis	fluxPar	opVal	min	max	low	flag_low	high	flag_high	d_neg	d_pos	%resolved		fluxPar	opVal	min	max	low	flag_low	high	flag_high	d_neg	d_pos	%resolved
R1	GLC_1_13C = GLC_EX	abcdef = abcdef		F						755.728		F	0.798139		F	0.798139	GLC_1_13C = GLC_EX					G6P = F6P	v(5)-v(6)	354.046	304.247	923.053	304.247	marginal	419.666	converged	49.8	65.62	0.813		v(5)-v(6)	0.373915	0.321321	0.974854	0.321321	marginal	0.443217	converged	0.0525948	0.0693026	0.813
R2	GLC_U13C = GLC_EX	abcdef = abcdef		F						191.135		F	0.201861		F	0.201861	GLC_U13C = GLC_EX					F6P + ATP = F16BP	v(7)-v(8)	614.247	595.412	900.407	595.412	converged	716.857	converged	18.835	102.611	0.602		v(7)-v(8)	0.648718	0.628826	0.950937	0.628826	converged	0.757087	converged	0.019892	0.108369	0.602
R3	GLC_EX = GLC	abcdef = abcdef		F	X	3	945.907	1054.09		946.862		F	1		F	1	GLC_EX = GLC					G3P = 3PG + ATP + NADH	v(13)-v(14)	1219.04	1188.43	1676.8	1188.43	converged	1440.7	converged	30.608	221.655	0.483		v(13)-v(14)	1.28745	1.25513	1.7709	1.25513	converged	1.52155	converged	0.0323257	0.234094	0.483
R4	GLC + ATP = G6P	abcdef + X = abcdef		F						946.862		F	1		F	1	GLC + ATP = G6P					3PG = PEP	v(15)-v(16)	1172.77	1118.74	1676.8	1131.86	converged	1410.1	converged	40.915	237.33	0.501		v(15)-v(16)	1.23859	1.18152	1.7709	1.19538	converged	1.48924	converged	0.0432111	0.250649	0.501
R5	G6P = F6P	abcdef = abcdef		FR						199354		FR	210.542		FR	0.373919	G6P = F6P					G6P = 6PG + NADPH	v(19)	430.087	0	478.932	395.612	converged	478.932	insensitive	34.475	48.844	0.826		v(19)	0.454223	0	0.505809	0.417814	converged	0.505809	insensitive	0.0364097	0.0515851	0.826
R6	F6P = G6P	abcdef = abcdef		R	X					199000		R	210.168		FR	0.648718	F6P + ATP = F16BP					P5P + P5P = S7P + G3P	v(21)-v(22)	140.011	-3.351	159.83	128.547	converged	159.83	converged	11.464	19.819	0.808		v(21)-v(22)	0.147868	-0.00353906	0.1688	0.135761	converged	0.1688	converged	0.0121074	0.0209312	0.808
R7	F6P + ATP = F16BP	abcdef + X = abcdef		FR						2651.37		FR	2.80017		FR	0.648718	F16BP = DHAP + G3P					PYRcyt = PYRmit	v(29)	766.85	0	1353.63	13.898	converged	889.26	converged	752.953	122.409	0.353		v(29)	0.809885	0	1.42959	0.014678	converged	0.939165	converged	0.795208	0.129279	0.353
R8	F16BP = F6P + ATP	abcdef = abcdef + X		R	X					2037.13		R	2.15145		FR	0.53811	DHAP = G3P					ACCOAmit + OAAmit = CITmit	v(31)	455.326	68.333	748.772	229.206	converged	558.072	converged	226.119	102.747	0.517		v(31)	0.480879	0.0721678	0.790793	0.242069	converged	0.589391	converged	0.238809	0.108513	0.517
R9	F16BP = DHAP + G3P	abcdef = abc + def		FR						777.811		FR	0.821461		FR	1.28745	G3P = 3PG + ATP + NADH					ICTmit = ICTcyt	v(33)	1.282	0	674.93	0	marginal	66.15	converged	1.282	64.867	0.902		v(33)	0.00135395	0	0.712807	0	marginal	0.0698623	converged	0.00135395	0.0685073	0.902
R10	DHAP + G3P = F16BP	abc + def = abcdef		R	X					163.564		R	0.172744		FR	1.23859	3PG = PEP					SUCmit = 0.5 FUMmit + 0.5 FUMmit + UQH2	v(37)-v(38)	370.467	174.338	674.93	178.687	converged	479.145	converged	191.78	108.677	0.4		v(37)-v(38)	0.391257	0.184122	0.712807	0.188715	converged	0.506034	converged	0.202543	0.114776	0.4
R11	DHAP = G3P	abc = cba		FR						509.516		FR	0.53811		FR	5.3106	PEP = PYRcyt + ATP					MALmit = OAAmit + NADH	v(41)-v(42)	355.048	-1026.26	1259.13	197.575	converged	471.532	converged	157.473	116.484	0.88		v(41)-v(42)	0.374973	-1.08386	1.3298	0.208663	converged	0.497994	converged	0.16631	0.123021	0.88
R12	G3P = DHAP	cba = abc		R	X					0		R	0		F	0.454224	G6P = 6PG + NADPH					MALmit = PYRmit + CO2 + NADH (NADPH)	v(45)+v(46)	16.702	0	1634.96	0	marginal	88.819	converged	16.702	72.117	0.946		v(45)+v(46)	0.0176393	0	1.72672	0	marginal	0.0938035	converged	0.0176393	0.0761642	0.946
R13	G3P = 3PG + ATP + NADH	abc = abc + X + X		FR						1577.99		FR	1.66655		F	0.454224	6PG = P5P + CO2 + NADPH					PYRcyt = AA + CO2	v(47)	152.014	0	1810.26	0	converged	985.07	converged	152.014	833.056	0.456		v(47)	0.160545	0	1.91185	0	converged	1.04035	converged	0.160545	0.879807	0.456
R14	3PG + ATP + NADH = G3P	abc + X + X = abc		R	X					358.95		R	0.379094		FR	0.147869	P5P + P5P = S7P + G3P					OAAmit = OAAcyt	v(55)-v(56)	-188.835	-1795.87	1190.8	-253.677	converged	-95.72	converged	64.842	93.115	0.947		v(55)-v(56)	-0.199432	-1.89665	1.25763	-0.267913	converged	-0.101092	converged	0.0684809	0.0983406	0.947
R15	3PG = PEP	abc = abc		FR						2203.15		FR	2.32679		FR	0.147869	S7P + G3P = E4P + F6P					ACCOAcyt = ACCOAmit	v(58)-v(59)	-62.444	-1376.62	875.019	-211.09	converged	681.549	converged	148.645	743.993	0.604		v(58)-v(59)	-0.0659483	-1.45387	0.924125	-0.222936	converged	0.719797	converged	0.156987	0.785746	0.604
R16	PEP = 3PG	abc = abc		R	X					1030.38		R	1.0882		FR	0.126934	E4P + P5P = F6P + G3P					ICTcyt = GLYOXYcyt + 0.5 SUCcyt + 0.5 SUCcyt	v(60)	1.282	0	674.93	0	marginal	65.601	converged	1.282	64.318	0.903		v(60)	0.00135395	0	0.712807	0	marginal	0.0692825	converged	0.00135395	0.0679275	0.903
R17	PEP = PYRcyt + ATP	abc = abc + X		FR						8575.39		FR	9.05664		F	0.110608	DHAP + NADH = GLYC					MALcyt = MALmit	v(64)	1.282	0	629.566	0	converged	66.28	converged	1.282	64.998	0.895		v(64)	0.00135395	0	0.664897	0	converged	0.0699996	converged	0.00135395	0.0686457	0.895
R18	PYRcyt + ATP = PEP	abc + X = abc		R	X					3546.99		R	3.74605		F	0.110608	GLYC = GLYC_EX					CO2 = CO2_EX	v(65)	1938.37	1407.89	2478.93	1434.26	converged	2374.88	converged	504.103	436.517	0.122		v(65)	2.04715	1.4869	2.61805	1.51475	converged	2.50816	converged	0.532393	0.461014	0.122
R19	G6P = 6PG + NADPH	abcdef = abcdef + X		F						430.087		F	0.454224		F	0.809886	PYRcyt = PYRmit					GLYOXYcyt = GLY	v(72)	0	0	139.388	0	choke	2.006	converged	0	2.006	0.986		v(72)	0	0	0.14721	0	choke	0.00211858	converged	0	0.00211858	0.986
R20	6PG = P5P + CO2 + NADPH	abcdef = bcdef + a + X		F						430.087		F	0.454224		F	0.624819	PYRmit = ACCOAmit + CO2 + NADH					THR = GLY + AA	v(77)-v(78)	4.033	-27.773	111.615	-2.325	converged	84.336	converged	6.358	80.304	0.378		v(77)-v(78)	0.00425933	-0.0293316	0.117879	-0.00245548	converged	0.0890689	converged	0.00671481	0.0848106	0.378
R21	P5P + P5P = S7P + G3P	abcde + fghij = fgabcde + hij		FR						140.011		FR	0.147869		F	0.480878	ACCOAmit + OAAmit = CITmit					O2_EX = O2	v(86)	1628.92	1108.93	1801.71	1108.93	marginal	1801.71	marginal	519.988	172.799	0		v(86)	1.72033	1.17116	1.90283	1.17116	marginal	1.90283	marginal	0.54917	0.182496	0
R22	S7P + G3P = P5P + P5P	fgabcde + hij = abcde + fghij		R	X					0		R	0		F	0.480878	CITmit = ICTmit					NADH = UQH2	v(87)	2887.37	1773.86	3198.16	1961.93	converged	3193.79	converged	925.431	306.42	0.135		v(87)	3.0494	1.87341	3.37764	2.07204	converged	3.37302	converged	0.977366	0.323616	0.135
R23	S7P + G3P = E4P + F6P	abcdefg + hij = defg + abchij		FR						390.383		FR	0.412291		F	0.00135439	ICTmit = ICTcyt					ATP = ATP_B	v(92)	785.839	783.092	972.465	783.092	marginal	972.465	marginal	2.747	186.626	0		v(92)	0.82994	0.827039	1.02704	0.827039	marginal	1.02704	marginal	0.00290116	0.197099	0
R24	E4P + F6P = S7P + G3P	defg + abchij = abcdefg + hij		R	X					250.372		R	0.264423		F	0.479524	ICTmit = OGAmit + CO2 + NADH (NADPH)					NADPH = NADPH_B	v(93)	875.433	771.334	957.863	784.508	marginal	957.863	marginal	90.925	82.43	0.071		v(93)	0.924562	0.814621	1.01162	0.828534	marginal	1.01162	marginal	0.0960277	0.0870559	0.071
R25	E4P + P5P = F6P + G3P	abcd + efghi = efabcd + ghi		FR						120.189		FR	0.126934		F	0.389903	OGAmit = 0.5 SUCmit + 0.5 SUCmit + CO2 + ATP + NADH
R26	F6P + G3P = E4P + P5P	efabcd + ghi = abcd + efghi		R	X					0		R	0		FR	0.391258	SUCmit = 0.5 FUMmit + 0.5 FUMmit + UQH2
R27	DHAP + NADH = GLYC	abc + X = abc		F						104.73		F	0.110608		FR	0.391258	FUMmit = MALmit
R28	GLYC = GLYC_EX	abc = abc		F	X	28	77.8699	104.73		104.73		F	0.110608		FR	0.374973	MALmit = OAAmit + NADH
R29	PYRcyt = PYRmit	abc = abc		F						766.85		F	0.809886		F	4.33997	PYRcyt + CO2 + ATP = OAAcyt
R30	PYRmit = ACCOAmit + CO2 + NADH	abc = bc + a + X		F						591.618		F	0.624819		F	4.11391	OAAcyt + ATP = PEP + CO2
R31	ACCOAmit + OAAmit = CITmit	ab + cdef = fedbac		F						455.326		F	0.480878		F	0.0176392	MALmit = PYRmit + CO2 + NADH (NADPH)
R32	CITmit = ICTmit	abcdef = abcdef		F						455.326		F	0.480878		F	0.160544	PYRcyt = AA + CO2
R33	ICTmit = ICTcyt	abcdef = abcdef		F						1.28242		F	0.00135439		FR	0.115614	AA + NADH = ETOH
R34	ICTmit = OGAmit + CO2 + NADH	abcdef = abcde + f + X		F						454.043		F	0.479524		F	0.04919	AA = AC + NADH (NADPH)
R35	ICTmit = OGAmit + CO2 + NADPH	abcdef = abcde + f + X		F						0		F	0		F	-2.05978e-10	AC + ATP = ACCOAcyt
R36	OGAmit = 0.5 SUCmit + 0.5 SUCmit + CO2 + ATP + NADH	abcde = 0.5 bcde + 0.5 edcb + a + X + X		F						369.185		F	0.389903		F	0.115613	ETOH = ETOH_EX
R37	SUCmit = 0.5 FUMmit + 0.5 FUMmit + UQH2	abcd = 0.5 abcd + 0.5 dcba + X		FR						920.845		FR	0.972522		F	0.04919	AC = AC_EX
R38	FUMmit + UQH2 = 0.5 SUCmit + 0.5 SUCmit	abcd + X = 0.5 abcd + 0.5 dcba		R	X					550.378		R	0.581265		FR	-0.199432	OAAmit = OAAcyt
R39	FUMmit = MALmit	abcd = abcd		FR						370.467		FR	0.391258		F	2.08509e-10	ACCOAcyt + OAAcyt = ICTcyt
R40	MALmit = 0.5 FUMmit + 0.5 FUMmit	abcd = 0.5 abcd + 0.5 dcba		R	X					0		R	0		FR	-0.0659484	ACCOAcyt = ACCOAmit
R41	MALmit = OAAmit + NADH	abcd = abcd + X		FR						1098.35		FR	1.15998		F	0.00135439	ICTcyt = GLYOXYcyt + 0.5 SUCcyt + 0.5 SUCcyt
R42	OAAmit + NADH = MALmit	abcd + X = abcd		R	X					743.298		R	0.785012		F	0.00135439	SUCcyt + H = SUCmit
R43	PYRcyt + CO2 + ATP = OAAcyt	abc + d + X = abcd		F						4109.36		F	4.33997		F	0.00135438	ACCOAcyt + GLYOXYcyt = MALcyt
R44	OAAcyt + ATP = PEP + CO2	abcd + X = abc + d		F						3895.31		F	4.11391		F	0	MALcyt = OAAcyt + NADH
R45	MALmit = PYRmit + CO2 + NADH	abcd = abc + d + X		F						9.82018		F	0.0103713		F	0.00135438	MALcyt = MALmit
R46	MALmit = PYRmit + CO2 + NADPH	abcd = abc + d + X		F						6.88171		F	0.00726791		F	2.04715	CO2 = CO2_EX
R47	PYRcyt = AA + CO2	abc = bc + a		F						152.013		F	0.160544		F	0.312764	CO2_unlabeled + CO2 = CO2 + CO2_out
R48	AA + NADH = ETOH	ab + X = ab		FR						1632.54		FR	1.72415		F	4.72063	MTHFx + MTHFM = MTHF_out + MTHFx
R49	ETOH = AA + NADH	ab = ab + X		R	X					1523.07		R	1.60854		F	2.73821	MTHFx + MTHFU = MTHF_out + MTHFx
R50	AA = AC + NADH	ab = ab + X		F						38.1996		F	0.0403434		F	0.0266292	OAAcyt = THR
R51	AA = AC + NADPH	ab = ab + X		F						8.37656		F	0.00884664		F	0	OAAmit = THR
R52	AC + ATP = ACCOAcyt	ab + X = ab		F						-1.95033e-07		F	-2.05978e-10		F	0.0488654	3PG = SER + NADH
R53	ETOH = ETOH_EX	ab = ab		F	X	53	0	316.228		109.47		F	0.115613		F	3.58785e-09	GLYOXYcyt = GLY
R54	AC = AC_EX	ab = ab		F	X	54	45.5264	56.8546		46.5762		F	0.04919		FR	0.0341792	SER = GLY + MTHFx
R55	OAAmit = OAAcyt	abcd = abcd		FR						0.00026633		FR	2.81277e-07		FR	-0.0140758	MTHFx + CO2 = GLY
R56	OAAcyt = OAAmit	abcd = abcd		R	X					188.835		R	0.199432		FR	0.00425906	THR = GLY + AA
R57	ACCOAcyt + OAAcyt = ICTcyt	ab + cdef = fedbac		F						1.9743e-07		F	2.08509e-10		F	0.000193576	PYRcyt = PYRb
R58	ACCOAcyt = ACCOAmit	ab = ab		FR						1905.19		FR	2.01211		F	0.202706	PYRmit = PYRb
R59	ACCOAmit = ACCOAcyt	ab = ab		R	X					1967.64		R	2.07806		F	0.0645941	ACCOAcyt = ACCOAb
R60	ICTcyt = GLYOXYcyt + 0.5 SUCcyt + 0.5 SUCcyt	abcdef = ab + 0.5 cdef + 0.5 fedc		F						1.28242		F	0.00135439		F	0.0779927	ACCOAmit = ACCOAb
R61	SUCcyt + H = SUCmit	abcd + X = abcd		F						1.28242		F	0.00135439		F	0	OAAcyt = OAAb
R62	ACCOAcyt + GLYOXYcyt = MALcyt	ab + cd = cdba		F						1.28241		F	0.00135438		F	0.0935269	OAAmit = OAAb
R63	MALcyt = OAAcyt + NADH	abcd = abcd + X		F						0		F	0		F	0.0896205	OGAmit = OGAb
R64	MALcyt = MALmit	abcd = abcd		F						1.28241		F	0.00135438		B	1.72033	O2_EX = O2
R65	CO2 = CO2_EX	a = a		F						1938.37		F	2.04715		B	3.0494	NADH = UQH2
R66	CO2_unlabeled + CO2 = CO2 + CO2_out	a + b = a + b		F						296.144		F	0.312764		B	3.44066	UQH2 = 2 CYTRED + 1.5 H
R67	MTHFx + MTHFM = MTHF_out + MTHFx	a + b = a + b		F						4469.79		F	4.72063		B	1.72033	4 CYTRED + O2 = 2 H
R68	MTHFx + MTHFU = MTHF_out + MTHFx	a + b = a + b		F						2592.7		F	2.73821		B	4.30015	2 H = ATP
R69	OAAcyt = THR	abcd = abcd		F						25.2142		F	0.0266292		B	0.355562	ATP = ATP_M
R70	OAAmit = THR	abcd = abcd		F						0		F	0		B	0.82994	ATP = ATP_B
R71	3PG = SER + NADH	abc = abc + X		F						46.2688		F	0.0488654		B	0.924562	NADPH = NADPH_B
R72	GLYOXYcyt = GLY	ab = ab		F						3.3972e-06		F	3.58785e-09		B	0.0935269	OAAb = OAA_B
R73	SER = GLY + MTHFx	abc = ab + c		FR						40.4972		FR	0.0427699		B	0.0146863	SER = SER_B
R74	GLY + MTHFx = SER	ab + c = abc		R	X					8.13424		R	0.00859073		B	0.0223701	THR = THR_B
R75	MTHFx + CO2 = GLY	a + b = ab		FR						0.000901442		FR	9.52031e-07		B	0.0243629	GLY = GLY_B
R76	GLY = MTHFx + CO2	ab = a + b		R	X					13.3287		R	0.0140767		B	0.0896205	OGAb = OGA_B
R77	THR = GLY + AA	abcd = ab + cd		FR						4.56726		FR	0.00482357		B	0.0419018	PEP = PEP_B
R78	GLY + AA = THR	ab + cd = abcd		R	X					0.534522		R	0.000564519		B	0.0315525	P5P = P5P_B
R79	PYRcyt = PYRb	abc = abc		F						0.183289		F	0.000193576		B	0.0209351	E4P = E4P_B
R80	PYRmit = PYRb	abc = abc		F						191.934		F	0.202706		B	0.0263086	G3P = G3P_B
R81	ACCOAcyt = ACCOAb	ab = ab		F						61.1617		F	0.0645941		B	0.171861	G6P = G6P_B
R82	ACCOAmit = ACCOAb	ab = ab		F						73.8484		F	0.0779927		B	0.142587	ACCOAb = ACCOA_B
R83	OAAcyt = OAAb	abcd = abcd		F						0		F	0		B	0.202899	PYRb = PYR_B
R84	OAAmit = OAAb	abcd = abcd		F						88.5571		F	0.0935269		B	0.132479	Z = CO2
R85	OGAmit = OGAb	abcde = abcde		F						84.8583		F	0.0896205		B	0.0193727	Y = NADH
R86	O2_EX = O2			B	X	86	1108.93	1801.72		1628.92		B	1.72033		B	0.048255	MTHFx = MTHF_B
R87	NADH = UQH2			B						2887.37		B	3.0494		B	0	GLC = GLC_B
R88	UQH2 = 2 CYTRED + 1.5 H			B						3257.83		B	3.44066
R89	4 CYTRED + O2 = 2 H			B						1628.92		B	1.72033
R90	2 H = ATP			B						4071.65		B	4.30015
R91	ATP = ATP_M			B						336.668		B	0.355562
R92	ATP = ATP_B			B	X	92	783.092	972.465		785.839		B	0.82994
R93	NADPH = NADPH_B			B	X	93	771.334	957.863		875.433		B	0.924562
R94	OAAb = OAA_B			B	X	94	67.5399	88.5571		88.5571		B	0.0935269
R95	SER = SER_B			B	X	95	13.9059	17.2687		13.9059		B	0.0146863
R96	THR = THR_B			B	X	96	21.1814	27.7727		21.1814		B	0.0223701
R97	GLY = GLY_B			B	X	97	21.8049	27.0779		23.0683		B	0.0243629
R98	OGAb = OGA_B			B	X	98	68.3335	84.8583		84.8583		B	0.0896205
R99	PEP = PEP_B			B	X	99	39.6753	49.2698		39.6753		B	0.0419018
R100	P5P = P5P_B			B	X	100	24.058	29.8759		29.8759		B	0.0315525
R101	E4P = E4P_B			B	X	101	19.8226	24.6163		19.8226		B	0.0209351
R102	G3P = G3P_B			B	X	102	24.9106	30.9347		24.9106		B	0.0263086
R103	G6P = G6P_B			B	X	103	131.04	162.729		162.729		B	0.171861
R104	ACCOAb = ACCOA_B			B	X	104	108.719	135.01		135.01		B	0.142587
R105	PYRb = PYR_B			B	X	105	163.634	203.205		192.118		B	0.202899
R106	Z = CO2			B	X	106	124.559	154.68		125.44		B	0.132479
R107	Y = NADH			B	X	107	14.7712	18.3433		18.3433		B	0.0193727
R108	MTHFx = MTHF_B			B	X	108	0	50		45.6908		B	0.048255
R109	GLC = GLC_B			B	0					0		B	0
R110	CO2 = CO2_EX	a = a		S						1		S	1
R111	THR = THRx	abcd = abcd		S						1		S	1
R112	SER = SERx	abc = abc		S						1		S	1
R113	GLY = GLYx	ab = ab		S						1		S	1
R114	PYRmit = ALAx	abc = abc		SF	X					0.692752		SF	0.692752
R115	PYRcyt = ALAx	abc = abc		SF						0.307248		SF	0.307248
R116	OAAcyt = ASPx	abcd = abcd		SF	X					0.955205		SF	0.955205
R117	OAAmit = ASPx	abcd = abcd		SF						0.0447949		SF	0.0447949
R118	PYRmit + PYRmit = VALx + CO2x	abc + def = abefc + d		SF	X					1		SF	1
R119	PYRcyt + PYRcyt = VALx + CO2x	abc + def = abefc + d		SF						0		SF	0
R120	PYRcyt + OAAcyt = ILEo + CO2x	abc + defg = debfgc + a		SF	X					1		SF	1
R121	PYRmit + OAAmit = ILEo + CO2x	abc + defg = debfgc + a		SF						0		SF	0
R122	PYRcyt + THR = ILEt + CO2x	abc + defg = debfgc + a		SF	X					0		SF	0
R123	PYRmit + THR = ILEt + CO2x	abc + defg = debfgc + a		SF						1		SF	1
R124	ILEo = ILEx	abcdef = abcdef		SF	X					1		SF	1
R125	ILEt = ILEx	abcdef = abcdef		SF						0		SF	0
R126	PYRcyt + PYRcyt = ISVb + CO2x	abc + def = abefc + d		SF	X					0		SF	0
R127	PYRmit + PYRmit = ISVb + CO2x	abc + def = abefc + d		SF						1		SF	1
R128	ISVb + ACCOAmit = LEUx + CO2x	abcde + gh = ghbcde + a		SF	X					0		SF	0
R129	ISVb + ACCOAcyt = LEUx + CO2x	abcde + gh = ghbcde + a		SF						1		SF	1
R130	OGAmit = PROx	abcde = abcde		S						1		S	1
R131	P5P + MTHFx = HISx	abcde + f = edcbaf		S						1		S	1
R132	OGAmit + ACCOAcyt = LYSx + CO2x	abcde + fg = fgbcde + a		SF	X					1		SF	1
R133	OGAmit + ACCOAmit = LYSx + CO2x	abcde + fg = fgbcde + a		SF						0		SF	0
R134	E4P + PEP = SHKMx	abcd + efg = efgabcd		S						1		S	1
R135	SHKMx + PEP = PHEx + CO2x	abcdefg + hij = hijbcdefg + a		S						1		S	1
R136	SHKMx + PEP = TYRx + CO2x	abcdefg + hij = hijbcdefg + a		S						1		S	1
R137	OGAmit = GLUx	abcde = abcde		S						1		S	1
R138	OAAcyt + MTHFx = METx	abcd + e = abcde		SF	X					1		SF	1
R139	OAAmit + MTHFx = METx	abcd + e = abcde		SF						0		SF	0

## Sheet: KM2 40°C
									fval:	82.3579
Fluxes as defined in the model						constraints as defined in the presolverscripts																	Sensitivity analysis (absolute)												Sensitivity analysis (relative)
rxnID	rxnEq	rxnCTrans	rates	rxnType	basis	Flux indicator	lower bound	upper bound		Absolute optimal flux solution			Flux solution relative to glucose uptake rate R3			Relative flux solution with sum of reversible reactions						Excerpt of central fluxes for sensitivity analysis	fluxPar	opVal	min	max	low	flag_low	high	flag_high	d_neg	d_pos	%resolved		fluxPar	opVal	min	max	low	flag_low	high	flag_high	d_neg	d_pos	%resolved
R1	GLC_1_13C = GLC_EX	abcdef = abcdef		F						762.324		F	0.798178		F	0.798178	GLC_1_13C = GLC_EX					G6P = F6P	v(5)-v(6)	315.449	266.878	836.198	282.031	converged	421.261	converged	33.418	105.812	0.755		v(5)-v(6)	0.330285	0.27943	0.875526	0.295295	converged	0.441074	converged	0.0349897	0.110789	0.755
R2	GLC_U13C = GLC_EX	abcdef = abcdef		F						192.756		F	0.201822		F	0.201822	GLC_U13C = GLC_EX					F6P + ATP = F16BP	v(7)-v(8)	597.794	575.806	806.359	583.318	converged	660.272	converged	14.475	62.478	0.666		v(7)-v(8)	0.625909	0.602887	0.844284	0.610752	converged	0.691326	converged	0.0151558	0.0654165	0.666
R3	GLC_EX = GLC	abcdef = abcdef		F	X	3	947.683	1052.32		955.081		F	1		F	1	GLC_EX = GLC					G3P = 3PG + ATP + NADH	v(13)-v(14)	1294.91	1259.99	1551.72	1265.71	converged	1386.91	converged	29.193	92.003	0.585		v(13)-v(14)	1.35581	1.31925	1.6247	1.32524	converged	1.45214	converged	0.030566	0.0963301	0.585
R4	GLC + ATP = G6P	abcdef + X = abcdef		F						955.081		F	1		F	1	GLC + ATP = G6P					3PG = PEP	v(15)-v(16)	1252.53	1187.59	1551.72	1209.9	converged	1345.63	converged	42.634	93.095	0.627		v(15)-v(16)	1.31144	1.24344	1.6247	1.2668	converged	1.40892	converged	0.0446392	0.0974734	0.627
R5	G6P = F6P	abcdef = abcdef		FR						2814.22		FR	2.94657		FR	0.330285	G6P = F6P					G6P = 6PG + NADPH	v(19)	466.976	0	508.149	435.19	converged	508.149	converged	31.786	41.173	0.856		v(19)	0.488939	0	0.532048	0.455658	converged	0.532048	converged	0.033281	0.0431094	0.856
R6	F6P = G6P	abcdef = abcdef		R	X					2498.77		R	2.61629		FR	0.625909	F6P + ATP = F16BP					P5P + P5P = S7P + G3P	v(21)-v(22)	152.933	-2.726	168.573	146.29	converged	168.573	converged	6.643	15.641	0.87		v(21)-v(22)	0.160126	-0.00285421	0.176501	0.15317	converged	0.176501	converged	0.00695543	0.0163766	0.87
R7	F6P + ATP = F16BP	abcdef + X = abcdef		FR						716.445		FR	0.75014		FR	0.625905	F16BP = DHAP + G3P					PYRcyt = PYRmit	v(29)	516.654	0	1705.46	0	converged	1053.28	converged	516.654	536.628	0.382		v(29)	0.540953	0	1.78568	0	converged	1.10282	converged	0.540953	0.561867	0.382
R8	F16BP = F6P + ATP	abcdef = abcdef + X		R	X					118.651		R	0.124232		FR	0.6257	DHAP = G3P					ACCOAmit + OAAmit = CITmit	v(31)	685.948	81.083	938.361	308.557	converged	733.9	converged	377.391	47.952	0.504		v(31)	0.718209	0.0848965	0.982494	0.323069	converged	0.768417	converged	0.39514	0.0502073	0.504
R9	F16BP = DHAP + G3P	abcdef = abc + def		FR						199598		FR	208.985		FR	1.35581	G3P = 3PG + ATP + NADH					ICTmit = ICTcyt	v(33)	4.938	0	854.294	0	converged	196.432	converged	4.938	191.495	0.77		v(33)	0.00517024	0	0.894473	0	converged	0.205671	converged	0.00517024	0.200501	0.77
R10	DHAP + G3P = F16BP	abc + def = abcdef		R	X					199000		R	208.359		FR	1.31144	3PG = PEP					SUCmit = 0.5 FUMmit + 0.5 FUMmit + UQH2	v(37)-v(38)	595.913	515.592	854.294	520.1	converged	651.26	converged	75.813	55.347	0.613		v(37)-v(38)	0.62394	0.539841	0.894473	0.544561	converged	0.68189	converged	0.0793786	0.0579501	0.613
R11	DHAP = G3P	abc = cba		FR						597.594		FR	0.6257		FR	6.58968	PEP = PYRcyt + ATP					MALmit = OAAmit + NADH	v(41)-v(42)	461.19	-1231.55	1613.47	-314.987	converged	619.21	converged	776.177	158.021	0.672		v(41)-v(42)	0.482881	-1.28947	1.68936	-0.329801	converged	0.648333	converged	0.812682	0.165453	0.672
R12	G3P = DHAP	cba = abc		R	X					1.24716e-272		R	1.30581e-275		F	0.488939	G6P = 6PG + NADPH					MALmit = PYRmit + CO2 + NADH (NADPH)	v(45)+v(46)	139.661	0	2017.2	0	marginal	1141.29	converged	139.661	1001.62	0.434		v(45)+v(46)	0.14623	0	2.11208	0	marginal	1.19496	converged	0.14623	1.04873	0.434
R13	G3P = 3PG + ATP + NADH	abc = abc + X + X		FR						4254.26		FR	4.45434		F	0.488939	6PG = P5P + CO2 + NADPH					PYRcyt = AA + CO2	v(47)	223.238	0	1827.15	0	marginal	1244.78	converged	223.238	1021.54	0.319		v(47)	0.233737	0	1.91308	0	marginal	1.30332	converged	0.233737	1.06958	0.319
R14	3PG + ATP + NADH = G3P	abc + X + X = abc		R	X					2959.35		R	3.09853		FR	0.160125	P5P + P5P = S7P + G3P					OAAmit = OAAcyt	v(55)-v(56)	-305.77	-2241.43	1532.39	-1052.82	converged	-140.039	converged	747.051	165.731	0.758		v(55)-v(56)	-0.320151	-2.34684	1.60446	-1.10234	converged	-0.146625	converged	0.782186	0.173526	0.758
R15	3PG = PEP	abc = abc		FR						50629.1		FR	53.0102		FR	0.160125	S7P + G3P = E4P + F6P					ACCOAcyt = ACCOAmit	v(58)-v(59)	131.331	-1727.66	1076.86	-269.305	converged	867.192	converged	400.636	735.861	0.595		v(58)-v(59)	0.137508	-1.80892	1.12751	-0.281971	converged	0.907978	converged	0.419479	0.77047	0.595
R16	PEP = 3PG	abc = abc		R	X					49376.5		R	51.6988		FR	0.135498	E4P + P5P = F6P + G3P					ICTcyt = GLYOXYcyt + 0.5 SUCcyt + 0.5 SUCcyt	v(60)	4.938	0	854.294	0	marginal	317.097	converged	4.938	312.159	0.629		v(60)	0.00517024	0	0.894473	0	marginal	0.332011	converged	0.00517024	0.32684	0.629
R17	PEP = PYRcyt + ATP	abc = abc + X		FR						54460.5		FR	57.0218		F	0.000209406	DHAP + NADH = GLYC					MALcyt = MALmit	v(64)	4.938	0	806.736	0	marginal	169.58	converged	4.938	164.642	0.79		v(64)	0.00517024	0	0.844678	0	marginal	0.177556	converged	0.00517024	0.172385	0.79
R18	PYRcyt + ATP = PEP	abc + X = abc		R	X					48166.8		R	50.4322		F	0.000209406	GLYC = GLYC_EX					CO2 = CO2_EX	v(65)	2531.47	2239.09	2672.01	2239.09	marginal	2648	converged	292.384	116.529	0.055		v(65)	2.65053	2.34439	2.79768	2.34439	marginal	2.77254	converged	0.306135	0.12201	0.055
R19	G6P = 6PG + NADPH	abcdef = abcdef + X		F						466.976		F	0.488939		F	0.540954	PYRcyt = PYRmit					GLYOXYcyt = GLY	v(72)	0	0	144.818	0	choke	0.338	choke	0	0.338	0.998		v(72)	0	0	0.151629	0	choke	0.000353897	choke	0	0.000353897	0.998
R20	6PG = P5P + CO2 + NADPH	abcdef = bcdef + a + X		F						466.976		F	0.488939		F	0.625011	PYRmit = ACCOAmit + CO2 + NADH					THR = GLY + AA	v(77)-v(78)	0	-29.444	115.374	-2.319	converged	85.917	converged	2.319	85.917	0.391		v(77)-v(78)	0	-0.0308288	0.1208	-0.00242807	converged	0.0899578	converged	0.00242807	0.0899578	0.391
R21	P5P + P5P = S7P + G3P	abcde + fghij = fgabcde + hij		FR						152.933		FR	0.160125		F	0.718209	ACCOAmit + OAAmit = CITmit					O2_EX = O2	v(86)	2281.45	2148.04	2385.2	2148.04	marginal	2385.2	marginal	133.417	103.749	0		v(86)	2.38875	2.24906	2.49738	2.24906	marginal	2.49738	marginal	0.139692	0.108629	0
R22	S7P + G3P = P5P + P5P	fgabcde + hij = abcde + fghij		R	X					0		R	0		F	0.718209	CITmit = ICTmit					NADH = UQH2	v(87)	3966.99	3523.21	4175.76	3735.87	converged	4170.96	converged	231.124	203.962	0.333		v(87)	4.15357	3.68891	4.37215	3.91158	converged	4.36712	converged	0.241994	0.213555	0.333
R23	S7P + G3P = E4P + F6P	abcdefg + hij = defg + abchij		FR						702.536		FR	0.735577		F	0.00516998	ICTmit = ICTcyt					ATP = ATP_B	v(92)	959.641	929.197	1031.79	929.197	marginal	1031.79	marginal	30.444	72.149	0		v(92)	1.00477	0.972899	1.08032	0.972899	marginal	1.08032	marginal	0.0318758	0.0755423	0
R24	E4P + F6P = S7P + G3P	defg + abchij = abcdefg + hij		R	X					549.603		R	0.575452		F	0.713039	ICTmit = OGAmit + CO2 + NADH (NADPH)					NADPH = NADPH_B	v(93)	1016.3	915.245	1016.3	915.245	marginal	1016.3	insensitive	101.053	0	0		v(93)	1.0641	0.958291	1.0641	0.958291	marginal	1.0641	insensitive	0.105806	0	0
R25	E4P + P5P = F6P + G3P	abcd + efghi = efabcd + ghi		FR						129.412		FR	0.135498		F	0.61877	OGAmit = 0.5 SUCmit + 0.5 SUCmit + CO2 + ATP + NADH
R26	F6P + G3P = E4P + P5P	efabcd + ghi = abcd + efghi		R	X					2.07011e-168		R	2.16747e-171		FR	0.62394	SUCmit = 0.5 FUMmit + 0.5 FUMmit + UQH2
R27	DHAP + NADH = GLYC	abc + X = abc		F						0.2		F	0.000209406		FR	0.62394	FUMmit = MALmit
R28	GLYC = GLYC_EX	abc = abc		F	X	28	0	0.2		0.2		F	0.000209406		FR	0.48288	MALmit = OAAmit + NADH
R29	PYRcyt = PYRmit	abc = abc		F						516.654		F	0.540954		F	5.67387	PYRcyt + CO2 + ATP = OAAcyt
R30	PYRmit = ACCOAmit + CO2 + NADH	abc = bc + a + X		F						596.936		F	0.625011		F	5.32801	OAAcyt + ATP = PEP + CO2
R31	ACCOAmit + OAAmit = CITmit	ab + cdef = fedbac		F						685.948		F	0.718209		F	0.14623	MALmit = PYRmit + CO2 + NADH (NADPH)
R32	CITmit = ICTmit	abcdef = abcdef		F						685.948		F	0.718209		F	0.233737	PYRcyt = AA + CO2
R33	ICTmit = ICTcyt	abcdef = abcdef		F						4.93775		F	0.00516998		FR	8.89977e-05	AA + NADH = ETOH
R34	ICTmit = OGAmit + CO2 + NADH	abcdef = abcde + f + X		F						681.01		F	0.713039		F	0.233648	AA = AC + NADH (NADPH)
R35	ICTmit = OGAmit + CO2 + NADPH	abcdef = abcde + f + X		F						0		F	0		F	0.233438	AC + ATP = ACCOAcyt
R36	OGAmit = 0.5 SUCmit + 0.5 SUCmit + CO2 + ATP + NADH	abcde = 0.5 bcde + 0.5 edcb + a + X + X		F						590.975		F	0.61877		F	8.90627e-05	ETOH = ETOH_EX
R37	SUCmit = 0.5 FUMmit + 0.5 FUMmit + UQH2	abcd = 0.5 abcd + 0.5 dcba + X		FR						1088.6		FR	1.1398		F	0.000209406	AC = AC_EX
R38	FUMmit + UQH2 = 0.5 SUCmit + 0.5 SUCmit	abcd + X = 0.5 abcd + 0.5 dcba		R	X					492.69		R	0.515862		FR	-0.320151	OAAmit = OAAcyt
R39	FUMmit = MALmit	abcd = abcd		FR						3537.98		FR	3.70438		F	1.25243e-10	ACCOAcyt + OAAcyt = ICTcyt
R40	MALmit = 0.5 FUMmit + 0.5 FUMmit	abcd = 0.5 abcd + 0.5 dcba		R	X					2942.07		R	3.08044		FR	0.137508	ACCOAcyt = ACCOAmit
R41	MALmit = OAAmit + NADH	abcd = abcd + X		FR						617.373		FR	0.646409		F	0.00516998	ICTcyt = GLYOXYcyt + 0.5 SUCcyt + 0.5 SUCcyt
R42	OAAmit + NADH = MALmit	abcd + X = abcd		R	X					156.184		R	0.163529		F	0.00516998	SUCcyt + H = SUCmit
R43	PYRcyt + CO2 + ATP = OAAcyt	abc + d + X = abcd		F						5419		F	5.67387		F	0.00516998	ACCOAcyt + GLYOXYcyt = MALcyt
R44	OAAcyt + ATP = PEP + CO2	abcd + X = abc + d		F						5088.68		F	5.32801		F	0	MALcyt = OAAcyt + NADH
R45	MALmit = PYRmit + CO2 + NADH	abcd = abc + d + X		F						57.315		F	0.0600106		F	0.00516998	MALcyt = MALmit
R46	MALmit = PYRmit + CO2 + NADPH	abcd = abc + d + X		F						82.346		F	0.0862189		F	2.65053	CO2 = CO2_EX
R47	PYRcyt = AA + CO2	abc = bc + a		F						223.238		F	0.233737		F	0.779083	CO2_unlabeled + CO2 = CO2 + CO2_out
R48	AA + NADH = ETOH	ab + X = ab		FR						49376.6		FR	51.6989		F	9.18019	MTHFx + MTHFM = MTHF_out + MTHFx
R49	ETOH = AA + NADH	ab = ab + X		R	X					49376.5		R	51.6988		F	5.8572	MTHFx + MTHFU = MTHF_out + MTHFx
R50	AA = AC + NADH	ab = ab + X		F						223.152		F	0.233648		F	0.0257061	OAAcyt = THR
R51	AA = AC + NADPH	ab = ab + X		F						-4.22975e-08		F	-4.42868e-11		F	0.000826215	OAAmit = THR
R52	AC + ATP = ACCOAcyt	ab + X = ab		F						222.952		F	0.233438		F	0.0443659	3PG = SER + NADH
R53	ETOH = ETOH_EX	ab = ab		F	X	53	0	0.2		0.085062		F	8.90627e-05		F	-1.35527e-09	GLYOXYcyt = GLY
R54	AC = AC_EX	ab = ab		F	X	54	0	0.2		0.2		F	0.000209406		FR	0.0270895	SER = GLY + MTHFx
R55	OAAmit = OAAcyt	abcd = abcd		FR						0.00756725		FR	7.92315e-06		FR	-5.17562e-10	MTHFx + CO2 = GLY
R56	OAAcyt = OAAmit	abcd = abcd		R	X					305.778		R	0.320159		FR	-1.93922e-10	THR = GLY + AA
R57	ACCOAcyt + OAAcyt = ICTcyt	ab + cdef = fedbac		F						1.19617e-07		F	1.25243e-10		F	0.141124	PYRcyt = PYRb
R58	ACCOAcyt = ACCOAmit	ab = ab		FR						131.331		FR	0.137508		F	0.0621718	PYRmit = PYRb
R59	ACCOAmit = ACCOAcyt	ab = ab		R	X					0		R	0		F	0.0907604	ACCOAcyt = ACCOAb
R60	ICTcyt = GLYOXYcyt + 0.5 SUCcyt + 0.5 SUCcyt	abcdef = ab + 0.5 cdef + 0.5 fedc		F						4.93775		F	0.00516998		F	0.0443099	ACCOAmit = ACCOAb
R61	SUCcyt + H = SUCmit	abcd + X = abcd		F						4.93775		F	0.00516998		F	0	OAAcyt = OAAb
R62	ACCOAcyt + GLYOXYcyt = MALcyt	ab + cd = cdba		F						4.93775		F	0.00516998		F	0.0839959	OAAmit = OAAb
R63	MALcyt = OAAcyt + NADH	abcd = abcd + X		F						0		F	0		F	0.0942696	OGAmit = OGAb
R64	MALcyt = MALmit	abcd = abcd		F						4.93775		F	0.00516998		B	2.38875	O2_EX = O2
R65	CO2 = CO2_EX	a = a		F						2531.47		F	2.65053		B	4.15357	NADH = UQH2
R66	CO2_unlabeled + CO2 = CO2 + CO2_out	a + b = a + b		F						744.087		F	0.779083		B	4.77751	UQH2 = 2 CYTRED + 1.5 H
R67	MTHFx + MTHFM = MTHF_out + MTHFx	a + b = a + b		F						8767.82		F	9.18019		B	2.38875	4 CYTRED + O2 = 2 H
R68	MTHFx + MTHFU = MTHF_out + MTHFx	a + b = a + b		F						5594.1		F	5.8572		B	5.9693	2 H = ATP
R69	OAAcyt = THR	abcd = abcd		F						24.5514		F	0.0257061		B	0.667562	ATP = ATP_M
R70	OAAmit = THR	abcd = abcd		F						0.789102		F	0.000826215		B	1.00477	ATP = ATP_B
R71	3PG = SER + NADH	abc = abc + X		F						42.373		F	0.0443659		B	1.0641	NADPH = NADPH_B
R72	GLYOXYcyt = GLY	ab = ab		F						-1.29439e-06		F	-1.35527e-09		B	0.0839959	OAAb = OAA_B
R73	SER = GLY + MTHFx	abc = ab + c		FR						33.3635		FR	0.0349326		B	0.0172764	SER = SER_B
R74	GLY + MTHFx = SER	ab + c = abc		R	X					7.49086		R	0.00784317		B	0.0265323	THR = THR_B
R75	MTHFx + CO2 = GLY	a + b = ab		FR						-4.94313e-07		FR	-5.17562e-10		B	0.02709	GLY = GLY_B
R76	GLY = MTHFx + CO2	ab = a + b		R	X					0		R	0		B	0.0942696	OGAb = OGA_B
R77	THR = GLY + AA	abcd = ab + cd		FR						-1.85212e-07		FR	-1.93922e-10		B	0.0497713	PEP = PEP_B
R78	GLY + AA = THR	ab + cd = abcd		R	X					0		R	0		B	0.0331893	P5P = P5P_B
R79	PYRcyt = PYRb	abc = abc		F						134.784		F	0.141124		B	0.0246272	E4P = E4P_B
R80	PYRmit = PYRb	abc = abc		F						59.3791		F	0.0621718		B	0.0312977	G3P = G3P_B
R81	ACCOAcyt = ACCOAb	ab = ab		F						86.6835		F	0.0907604		B	0.180776	G6P = G6P_B
R82	ACCOAmit = ACCOAb	ab = ab		F						42.3196		F	0.0443099		B	0.13507	ACCOAb = ACCOA_B
R83	OAAcyt = OAAb	abcd = abcd		F						0		F	0		B	0.203295	PYRb = PYR_B
R84	OAAmit = OAAb	abcd = abcd		F						80.2229		F	0.0839959		B	0.170661	Z = CO2
R85	OGAmit = OGAb	abcde = abcde		F						90.0351		F	0.0942696		B	0.0203341	Y = NADH
R86	O2_EX = O2			B	X	86	2148.04	2385.2		2281.45		B	2.38875		B	0.0270895	MTHFx = MTHF_B
R87	NADH = UQH2			B						3966.99		B	4.15357		B	0	GLC = GLC_B
R88	UQH2 = 2 CYTRED + 1.5 H			B						4562.91		B	4.77751
R89	4 CYTRED + O2 = 2 H			B						2281.45		B	2.38875
R90	2 H = ATP			B						5701.17		B	5.9693
R91	ATP = ATP_M			B						637.575		B	0.667562
R92	ATP = ATP_B			B	X	92	929.197	1031.79		959.641		B	1.00477
R93	NADPH = NADPH_B			B	X	93	915.245	1016.3		1016.3		B	1.0641
R94	OAAb = OAA_B			B	X	94	80.2229	93.8862		80.2229		B	0.0839959
R95	SER = SER_B			B	X	95	16.5003	18.3222		16.5003		B	0.0172764
R96	THR = THR_B			B	X	96	25.1589	29.4439		25.3405		B	0.0265323
R97	GLY = GLY_B			B	X	97	25.8731	28.7298		25.8731		B	0.02709
R98	OGAb = OGA_B			B	X	98	81.0827	90.0351		90.0351		B	0.0942696
R99	PEP = PEP_B			B	X	99	47.0776	52.2755		47.5356		B	0.0497713
R100	P5P = P5P_B			B	X	100	28.5466	31.6984		31.6984		B	0.0331893
R101	E4P = E4P_B			B	X	101	23.521	26.118		23.521		B	0.0246272
R102	G3P = G3P_B			B	X	102	29.5583	32.8218		29.8918		B	0.0312977
R103	G6P = G6P_B			B	X	103	155.489	172.656		172.656		B	0.180776
R104	ACCOAb = ACCOA_B			B	X	104	129.003	143.246		129.003		B	0.13507
R105	PYRb = PYR_B			B	X	105	194.163	215.601		194.163		B	0.203295
R106	Z = CO2			B	X	106	147.798	164.117		162.995		B	0.170661
R107	Y = NADH			B	X	107	17.5272	19.4623		19.4207		B	0.0203341
R108	MTHFx = MTHF_B			B	X	108	0	50		25.8726		B	0.0270895
R109	GLC = GLC_B			B	0					0		B	0
R110	CO2 = CO2_EX	a = a		S						1		S	1
R111	THR = THRx	abcd = abcd		S						1		S	1
R112	SER = SERx	abc = abc		S						1		S	1
R113	GLY = GLYx	ab = ab		S						1		S	1
R114	PYRmit = ALAx	abc = abc		SF	X					0		SF	0
R115	PYRcyt = ALAx	abc = abc		SF						1		SF	1
R116	OAAcyt = ASPx	abcd = abcd		SF	X					1		SF	1
R117	OAAmit = ASPx	abcd = abcd		SF						0		SF	0
R118	PYRmit + PYRmit = VALx + CO2x	abc + def = abefc + d		SF	X					0		SF	0
R119	PYRcyt + PYRcyt = VALx + CO2x	abc + def = abefc + d		SF						1		SF	1
R120	PYRcyt + OAAcyt = ILEo + CO2x	abc + defg = debfgc + a		SF	X					0.808509		SF	0.808509
R121	PYRmit + OAAmit = ILEo + CO2x	abc + defg = debfgc + a		SF						0.191491		SF	0.191491
R122	PYRcyt + THR = ILEt + CO2x	abc + defg = debfgc + a		SF	X					0.670459		SF	0.670459
R123	PYRmit + THR = ILEt + CO2x	abc + defg = debfgc + a		SF						0.329541		SF	0.329541
R124	ILEo = ILEx	abcdef = abcdef		SF	X					0.484871		SF	0.484871
R125	ILEt = ILEx	abcdef = abcdef		SF						0.515129		SF	0.515129
R126	PYRcyt + PYRcyt = ISVb + CO2x	abc + def = abefc + d		SF	X					1		SF	1
R127	PYRmit + PYRmit = ISVb + CO2x	abc + def = abefc + d		SF						0		SF	0
R128	ISVb + ACCOAmit = LEUx + CO2x	abcde + gh = ghbcde + a		SF	X					0		SF	0
R129	ISVb + ACCOAcyt = LEUx + CO2x	abcde + gh = ghbcde + a		SF						1		SF	1
R130	OGAmit = PROx	abcde = abcde		S						1		S	1
R131	P5P + MTHFx = HISx	abcde + f = edcbaf		S						1		S	1
R132	OGAmit + ACCOAcyt = LYSx + CO2x	abcde + fg = fgbcde + a		SF	X					1		SF	1
R133	OGAmit + ACCOAmit = LYSx + CO2x	abcde + fg = fgbcde + a		SF						0		SF	0
R134	E4P + PEP = SHKMx	abcd + efg = efgabcd		S						1		S	1
R135	SHKMx + PEP = PHEx + CO2x	abcdefg + hij = hijbcdefg + a		S						1		S	1
R136	SHKMx + PEP = TYRx + CO2x	abcdefg + hij = hijbcdefg + a		S						1		S	1
R137	OGAmit = GLUx	abcde = abcde		S						1		S	1
R138	OAAcyt + MTHFx = METx	abcd + e = abcde		SF	X					1		SF	1
R139	OAAmit + MTHFx = METx	abcd + e = abcde		SF						0		SF	0

## Sheet: KM2 47°C
									fval:	76.5313
Fluxes as defined in the model						constraints as defined in the presolverscripts																	Sensitivity analysis (absolute)												Sensitivity analysis (relative)
rxnID	rxnEq	rxnCTrans	rates	rxnType	basis	Flux indicator	lower bound	upper bound		Absolute optimal flux solution			Flux solution relative to glucose uptake rate R3			Relative flux solution with sum of reversible reactions						Excerpt of central fluxes for sensitivity analysis	fluxPar	opVal	min	max	low	flag_low	high	flag_high	d_neg	d_pos	%resolved		fluxPar	opVal	min	max	low	flag_low	high	flag_high	d_neg	d_pos	%resolved
R1	GLC_1_13C = GLC_EX	abcdef = abcdef		F						867.266		F	0.800839		F	0.800839	GLC_1_13C = GLC_EX					G6P = F6P	v(5)-v(6)	926.179	737.757	1079.34	756.804	converged	952.62	converged	169.374	26.441	0.427		v(5)-v(6)	0.85524	0.68125	0.996665	0.698838	converged	0.879655	converged	0.156401	0.0244158	0.427
R2	GLC_U13C = GLC_EX	abcdef = abcdef		F						215.68		F	0.199161		F	0.199161	GLC_U13C = GLC_EX					F6P + ATP = F16BP	v(7)-v(8)	999.691	808.932	1074.83	829.612	converged	1031.63	converged	170.079	31.934	0.24		v(7)-v(8)	0.923121	0.746973	0.992507	0.766069	converged	0.95261	converged	0.157052	0.0294881	0.24
R3	GLC_EX = GLC	abcdef = abcdef		F	X	3	894.61	1105.39		1082.95		F	1		F	1	GLC_EX = GLC					G3P = 3PG + ATP + NADH	v(13)-v(14)	1885.47	1549.38	2026.26	1564.29	converged	1946.67	converged	321.181	61.2	0.198		v(13)-v(14)	1.74106	1.43071	1.87107	1.44448	converged	1.79757	converged	0.296581	0.0565125	0.198
R4	GLC + ATP = G6P	abcdef + X = abcdef		F						1082.95		F	1		F	1	GLC + ATP = G6P					3PG = PEP	v(15)-v(16)	1864.9	1536.78	2026.26	1543.16	converged	1918.73	converged	321.736	53.834	0.233		v(15)-v(16)	1.72206	1.41907	1.87107	1.42497	converged	1.77177	converged	0.297093	0.0497107	0.233
R5	G6P = F6P	abcdef = abcdef		FR						199926		FR	184.613		FR	0.855241	G6P = F6P					G6P = 6PG + NADPH	v(19)	117.074	0	117.074	82.897	converged	117.074	converged	34.177	0	0.708		v(19)	0.108107	0	0.108107	0.0765476	converged	0.108107	converged	0.0315593	0	0.708
R6	F6P = G6P	abcdef = abcdef		R	X					199000		R	183.758		FR	0.92312	F6P + ATP = F16BP					P5P + P5P = S7P + G3P	v(21)-v(22)	38.778	-1.121	39.436	28.076	converged	39.436	marginal	10.702	0.658	0.72		v(21)-v(22)	0.0358079	-0.00103514	0.0364155	0.0259256	converged	0.0364155	marginal	0.0098823	0.000607601	0.72
R7	F6P + ATP = F16BP	abcdef + X = abcdef		FR						200000		FR	184.681		FR	0.923121	F16BP = DHAP + G3P					PYRcyt = PYRmit	v(29)	137.574	0	509.702	10.284	converged	304.873	converged	127.29	167.299	0.422		v(29)	0.127037	0	0.470662	0.00949631	converged	0.281522	converged	0.11754	0.154485	0.422
R8	F16BP = F6P + ATP	abcdef = abcdef + X		R	X					199000		R	183.758		FR	0.790434	DHAP = G3P					ACCOAmit + OAAmit = CITmit	v(31)	149.182	13.587	283.217	89.996	converged	177.681	converged	59.186	28.499	0.675		v(31)	0.137756	0.0125463	0.261524	0.0831029	converged	0.164072	converged	0.0546527	0.0263162	0.675
R9	F16BP = DHAP + G3P	abcdef = abc + def		FR						1180.63		FR	1.0902		FR	1.74106	G3P = 3PG + ATP + NADH					ICTmit = ICTcyt	v(33)	0	0	267.244	0	insensitive	92.151	converged	0	92.151	0.655		v(33)	0	0	0.246775	0	insensitive	0.0850928	converged	0	0.0850928	0.655
R10	DHAP + G3P = F16BP	abc + def = abcdef		R	X					180.942		R	0.167083		FR	1.72206	3PG = PEP					SUCmit = 0.5 FUMmit + 0.5 FUMmit + UQH2	v(37)-v(38)	128.483	108.066	267.244	116.88	converged	201.524	converged	11.603	73.042	0.468		v(37)-v(38)	0.118642	0.0997888	0.246775	0.107928	converged	0.186089	converged	0.0107143	0.0674474	0.468
R11	DHAP = G3P	abc = cba		FR						855.998		FR	0.790434		FR	4.00451	PEP = PYRcyt + ATP					MALmit = OAAmit + NADH	v(41)-v(42)	128.483	-335.718	487.443	106.087	converged	167.358	converged	22.396	38.875	0.926		v(41)-v(42)	0.118642	-0.310004	0.450108	0.0979614	converged	0.154539	converged	0.0206806	0.0358974	0.926
R12	G3P = DHAP	cba = abc		R	X					0		R	0		F	0.108107	G6P = 6PG + NADPH					MALmit = PYRmit + CO2 + NADH (NADPH)	v(45)+v(46)	0	0	570.402	0	insensitive	77.005	converged	0	77.005	0.865		v(45)+v(46)	0	0	0.526713	0	insensitive	0.0711069	converged	0	0.0711069	0.865
R13	G3P = 3PG + ATP + NADH	abc = abc + X + X		FR						200885		FR	185.499		F	0.108107	6PG = P5P + CO2 + NADPH					PYRcyt = AA + CO2	v(47)	1671.72	1235.69	2132.06	1279.91	converged	1823.88	converged	391.803	152.165	0.393		v(47)	1.54367	1.14104	1.96876	1.18188	converged	1.68418	converged	0.361793	0.14051	0.393
R14	3PG + ATP + NADH = G3P	abc + X + X = abc		R	X					199000		R	183.758		FR	0.0358077	P5P + P5P = S7P + G3P					OAAmit = OAAcyt	v(55)-v(56)	-42.405	-607.838	473.856	-85.441	converged	53.366	converged	43.036	95.771	0.872		v(55)-v(56)	-0.039157	-0.561281	0.437562	-0.0788968	converged	0.0492785	converged	0.0397397	0.0884356	0.872
R15	3PG = PEP	abc = abc		FR						1864.9		FR	1.72206		FR	0.0358077	S7P + G3P = E4P + F6P					ACCOAcyt = ACCOAmit	v(58)-v(59)	49.763	-512.855	312.424	-96.702	converged	249.472	converged	146.465	199.709	0.581		v(58)-v(59)	0.0459515	-0.473574	0.288494	-0.0892952	converged	0.230364	converged	0.135247	0.184413	0.581
R16	PEP = 3PG	abc = abc		R	X					1.72322e-248		R	1.59123e-251		FR	0.0320741	E4P + P5P = F6P + G3P					ICTcyt = GLYOXYcyt + 0.5 SUCcyt + 0.5 SUCcyt	v(60)	0	0	267.244	0	converged	92.908	converged	0	92.908	0.652		v(60)	0	0	0.246775	0	converged	0.0857918	converged	0	0.0857918	0.652
R17	PEP = PYRcyt + ATP	abc = abc + X		FR						20642.7		FR	19.0616		F	0.132687	DHAP + NADH = GLYC					MALcyt = MALmit	v(64)	0	0	243.721	0	converged	46.002	converged	0	46.002	0.811		v(64)	0	0	0.225054	0	converged	0.0424785	converged	0	0.0424785	0.811
R18	PYRcyt + ATP = PEP	abc + X = abc		R	X					16306		R	15.0571		F	0.132687	GLYC = GLYC_EX					CO2 = CO2_EX	v(65)	2166.81	1732.42	2382.23	1824.9	converged	2267.38	converged	341.908	100.564	0.319		v(65)	2.00085	1.59973	2.19977	1.68513	converged	2.09371	converged	0.31572	0.0928614	0.319
R19	G6P = 6PG + NADPH	abcdef = abcdef + X		F						117.074		F	0.108107		F	0.127036	PYRcyt = PYRmit					GLYOXYcyt = GLY	v(72)	0	0	71.996	0	choke	0.761	converged	0	0.761	0.989		v(72)	0	0	0.0664816	0	choke	0.000702712	converged	0	0.000702712	0.989
R20	6PG = P5P + CO2 + NADPH	abcdef = bcdef + a + X		F						117.074		F	0.108107		F	0.0969933	PYRmit = ACCOAmit + CO2 + NADH					THR = GLY + AA	v(77)-v(78)	-0.18	-6.935	65.062	-0.683	converged	59.466	converged	0.502	59.646	0.165		v(77)-v(78)	-0.000166213	-0.00640382	0.0600787	-0.000630687	converged	0.0549113	converged	0.00046355	0.0550775	0.165
R21	P5P + P5P = S7P + G3P	abcde + fghij = fgabcde + hij		FR						38.7779		FR	0.0358077		F	0.137756	ACCOAmit + OAAmit = CITmit					O2_EX = O2	v(86)	498.46	498.46	659.719	498.46	marginal	659.719	marginal	0	161.259	0		v(86)	0.460281	0.460281	0.609189	0.460281	marginal	0.609189	marginal	0	0.148908	0
R22	S7P + G3P = P5P + P5P	fgabcde + hij = abcde + fghij		R	X					6.81947e-251		R	6.29714e-254		F	0.137756	CITmit = ICTmit					NADH = UQH2	v(87)	868.437	783.429	1157.62	841.465	converged	1143.02	converged	26.972	274.585	0.194		v(87)	0.80192	0.723423	1.06895	0.777014	converged	1.05547	converged	0.0249061	0.253554	0.194
R23	S7P + G3P = E4P + F6P	abcdefg + hij = defg + abchij		FR						387.458		FR	0.357781		F	3.92692e-07	ICTmit = ICTcyt					ATP = ATP_B	v(92)	237.718	155.704	237.718	155.704	marginal	237.718	insensitive	82.014	0	0		v(92)	0.21951	0.143778	0.21951	0.143778	marginal	0.21951	insensitive	0.0757323	0	0
R24	E4P + F6P = S7P + G3P	defg + abchij = abcdefg + hij		R	X					348.68		R	0.321973		F	0.137755	ICTmit = OGAmit + CO2 + NADH (NADPH)					NADPH = NADPH_B	v(93)	234.149	153.366	234.149	166.053	converged	234.149	insensitive	68.095	0	0.157		v(93)	0.216215	0.141619	0.216215	0.153334	converged	0.216215	insensitive	0.0628794	0	0.157
R25	E4P + P5P = F6P + G3P	abcd + efghi = efabcd + ghi		FR						67.4364		FR	0.0622712		F	0.118642	OGAmit = 0.5 SUCmit + 0.5 SUCmit + CO2 + ATP + NADH
R26	F6P + G3P = E4P + P5P	efabcd + ghi = abcd + efghi		R	X					32.7018		R	0.0301971		FR	0.118642	SUCmit = 0.5 FUMmit + 0.5 FUMmit + UQH2
R27	DHAP + NADH = GLYC	abc + X = abc		F						143.693		F	0.132687		FR	0.118642	FUMmit = MALmit
R28	GLYC = GLYC_EX	abc = abc		F	X	28	87.0651	143.693		143.693		F	0.132687		FR	0.118642	MALmit = OAAmit + NADH
R29	PYRcyt = PYRmit	abc = abc		F						137.574		F	0.127036		F	2.3338	PYRcyt + CO2 + ATP = OAAcyt
R30	PYRmit = ACCOAmit + CO2 + NADH	abc = bc + a + X		F						105.039		F	0.0969933		F	2.28973	OAAcyt + ATP = PEP + CO2
R31	ACCOAmit + OAAmit = CITmit	ab + cdef = fedbac		F						149.182		F	0.137756		F	4.04899e-20	MALmit = PYRmit + CO2 + NADH (NADPH)
R32	CITmit = ICTmit	abcdef = abcdef		F						149.182		F	0.137756		F	1.54367	PYRcyt = AA + CO2
R33	ICTmit = ICTcyt	abcdef = abcdef		F						0.000425264		F	3.92692e-07		FR	1.42256	AA + NADH = ETOH
R34	ICTmit = OGAmit + CO2 + NADH	abcdef = abcde + f + X		F						149.181		F	0.137755		F	0.120945	AA = AC + NADH (NADPH)
R35	ICTmit = OGAmit + CO2 + NADPH	abcdef = abcde + f + X		F						0.000659366		F	6.08862e-07		F	0.0688799	AC + ATP = ACCOAcyt
R36	OGAmit = 0.5 SUCmit + 0.5 SUCmit + CO2 + ATP + NADH	abcde = 0.5 bcde + 0.5 edcb + a + X + X		F						128.483		F	0.118642		F	1.42256	ETOH = ETOH_EX
R37	SUCmit = 0.5 FUMmit + 0.5 FUMmit + UQH2	abcd = 0.5 abcd + 0.5 dcba + X		FR						24572		FR	22.6899		F	0.0520648	AC = AC_EX
R38	FUMmit + UQH2 = 0.5 SUCmit + 0.5 SUCmit	abcd + X = 0.5 abcd + 0.5 dcba		R	X					24443.5		R	22.5713		FR	-0.0391568	OAAmit = OAAcyt
R39	FUMmit = MALmit	abcd = abcd		FR						1488.98		FR	1.37494		F	-5.67317e-10	ACCOAcyt + OAAcyt = ICTcyt
R40	MALmit = 0.5 FUMmit + 0.5 FUMmit	abcd = 0.5 abcd + 0.5 dcba		R	X					1360.5		R	1.25629		FR	0.0459515	ACCOAcyt = ACCOAmit
R41	MALmit = OAAmit + NADH	abcd = abcd + X		FR						282.459		FR	0.260825		F	3.92124e-07	ICTcyt = GLYOXYcyt + 0.5 SUCcyt + 0.5 SUCcyt
R42	OAAmit + NADH = MALmit	abcd + X = abcd		R	X					153.976		R	0.142183		F	3.92124e-07	SUCcyt + H = SUCmit
R43	PYRcyt + CO2 + ATP = OAAcyt	abc + d + X = abcd		F						2527.38		F	2.3338		F	3.93238e-07	ACCOAcyt + GLYOXYcyt = MALcyt
R44	OAAcyt + ATP = PEP + CO2	abcd + X = abc + d		F						2479.66		F	2.28973		F	3.92485e-07	MALcyt = OAAcyt + NADH
R45	MALmit = PYRmit + CO2 + NADH	abcd = abc + d + X		F						4.38484e-17		F	4.04899e-20		F	7.53627e-10	MALcyt = MALmit
R46	MALmit = PYRmit + CO2 + NADPH	abcd = abc + d + X		F						0		F	0		F	2.00085	CO2 = CO2_EX
R47	PYRcyt = AA + CO2	abc = bc + a		F						1671.72		F	1.54367		F	0.902592	CO2_unlabeled + CO2 = CO2 + CO2_out
R48	AA + NADH = ETOH	ab + X = ab		FR						200516		FR	185.158		F	13.8511	MTHFx + MTHFM = MTHF_out + MTHFx
R49	ETOH = AA + NADH	ab = ab + X		R	X					198976		R	183.735		F	13.0191	MTHFx + MTHFU = MTHF_out + MTHFx
R50	AA = AC + NADH	ab = ab + X		F						130.977		F	0.120945		F	0.00490798	OAAcyt = THR
R51	AA = AC + NADPH	ab = ab + X		F						5.18358e-07		F	4.78655e-10		F	0	OAAmit = THR
R52	AC + ATP = ACCOAcyt	ab + X = ab		F						74.5932		F	0.0688799		F	0.0189962	3PG = SER + NADH
R53	ETOH = ETOH_EX	ab = ab		F	X	53	1262.29	1559.7		1540.56		F	1.42256		F	-1.11425e-09	GLYOXYcyt = GLY
R54	AC = AC_EX	ab = ab		F	X	54	38.4596	59.6809		56.3834		F	0.0520648		FR	0.0161408	SER = GLY + MTHFx
R55	OAAmit = OAAcyt	abcd = abcd		FR						268.071		FR	0.247538		FR	-0.0101368	MTHFx + CO2 = GLY
R56	OAAcyt = OAAmit	abcd = abcd		R	X					310.475		R	0.286695		FR	-0.000166727	THR = GLY + AA
R57	ACCOAcyt + OAAcyt = ICTcyt	ab + cdef = fedbac		F						-6.14375e-07		F	-5.67317e-10		F	7.19988e-07	PYRcyt = PYRb
R58	ACCOAcyt = ACCOAmit	ab = ab		FR						49430.9		FR	45.6448		F	0.0300431	PYRmit = PYRb
R59	ACCOAmit = ACCOAcyt	ab = ab		R	X					49381.1		R	45.5989		F	0.022928	ACCOAcyt = ACCOAb
R60	ICTcyt = GLYOXYcyt + 0.5 SUCcyt + 0.5 SUCcyt	abcdef = ab + 0.5 cdef + 0.5 fedc		F						0.00042465		F	3.92124e-07		F	0.00518888	ACCOAmit = ACCOAb
R61	SUCcyt + H = SUCmit	abcd + X = abcd		F						0.00042465		F	3.92124e-07		F	0	OAAcyt = OAAb
R62	ACCOAcyt + GLYOXYcyt = MALcyt	ab + cd = cdba		F						0.000425856		F	3.93238e-07		F	0.020043	OAAmit = OAAb
R63	MALcyt = OAAcyt + NADH	abcd = abcd + X		F						0.00042504		F	3.92485e-07		F	0.0191138	OGAmit = OGAb
R64	MALcyt = MALmit	abcd = abcd		F						8.16138e-07		F	7.53627e-10		B	0.460281	O2_EX = O2
R65	CO2 = CO2_EX	a = a		F						2166.81		F	2.00085		B	0.80192	NADH = UQH2
R66	CO2_unlabeled + CO2 = CO2 + CO2_out	a + b = a + b		F						977.459		F	0.902592		B	0.920562	UQH2 = 2 CYTRED + 1.5 H
R67	MTHFx + MTHFM = MTHF_out + MTHFx	a + b = a + b		F						15000		F	13.8511		B	0.460281	4 CYTRED + O2 = 2 H
R68	MTHFx + MTHFU = MTHF_out + MTHFx	a + b = a + b		F						14099		F	13.0191		B	1.1507	2 H = ATP
R69	OAAcyt = THR	abcd = abcd		F						5.31508		F	0.00490798		B	0.179865	ATP = ATP_M
R70	OAAmit = THR	abcd = abcd		F						0		F	0		B	0.21951	ATP = ATP_B
R71	3PG = SER + NADH	abc = abc + X		F						20.5719		F	0.0189962		B	0.216214	NADPH = NADPH_B
R72	GLYOXYcyt = GLY	ab = ab		F						-1.20668e-06		F	-1.11425e-09		B	0.020043	OAAb = OAA_B
R73	SER = GLY + MTHFx	abc = ab + c		FR						26.6736		FR	0.0246306		B	0.00285536	SER = SER_B
R74	GLY + MTHFx = SER	ab + c = abc		R	X					9.19393		R	0.00848973		B	0.00507471	THR = THR_B
R75	MTHFx + CO2 = GLY	a + b = ab		FR						0.00280364		FR	2.5889e-06		B	0.0058374	GLY = GLY_B
R76	GLY = MTHFx + CO2	ab = a + b		R	X					10.9804		R	0.0101394		B	0.0191138	OGAb = OGA_B
R77	THR = GLY + AA	abcd = ab + cd		FR						3.92803e-07		FR	3.62717e-10		B	0.00728449	PEP = PEP_B
R78	GLY + AA = THR	ab + cd = abcd		R	X					0.180557		R	0.000166727		B	0.00441711	P5P = P5P_B
R79	PYRcyt = PYRb	abc = abc		F						0.000779709		F	7.19988e-07		B	0.00373359	E4P = E4P_B
R80	PYRmit = PYRb	abc = abc		F						32.535		F	0.0300431		B	0.00457366	G3P = G3P_B
R81	ACCOAcyt = ACCOAb	ab = ab		F						24.8298		F	0.022928		B	0.0366539	G6P = G6P_B
R82	ACCOAmit = ACCOAb	ab = ab		F						5.61929		F	0.00518888		B	0.0281169	ACCOAb = ACCOA_B
R83	OAAcyt = OAAb	abcd = abcd		F						0		F	0		B	0.0300438	PYRb = PYR_B
R84	OAAmit = OAAb	abcd = abcd		F						21.7055		F	0.020043		B	0.0296043	Z = CO2
R85	OGAmit = OGAb	abcde = abcde		F						20.6992		F	0.0191138		B	0.00414045	Y = NADH
R86	O2_EX = O2			B	X	86	498.46	659.719		498.46		B	0.460281		B	0.0262776	MTHFx = MTHF_B
R87	NADH = UQH2			B						868.437		B	0.80192		B	0	GLC = GLC_B
R88	UQH2 = 2 CYTRED + 1.5 H			B						996.92		B	0.920562
R89	4 CYTRED + O2 = 2 H			B						498.46		B	0.460281
R90	2 H = ATP			B						1246.15		B	1.1507
R91	ATP = ATP_M			B						194.785		B	0.179865
R92	ATP = ATP_B			B	X	92	155.704	237.718		237.718		B	0.21951
R93	NADPH = NADPH_B			B	X	93	153.366	234.149		234.149		B	0.216214
R94	OAAb = OAA_B			B	X	94	13.0101	22.1123		21.7055		B	0.020043
R95	SER = SER_B			B	X	95	2.76493	4.22131		3.0922		B	0.00285536
R96	THR = THR_B			B	X	96	4.08013	6.9347		5.49564		B	0.00507471
R97	GLY = GLY_B			B	X	97	4.33551	6.61916		6.3216		B	0.0058374
R98	OGAb = OGA_B			B	X	98	13.5869	20.7435		20.6992		B	0.0191138
R99	PEP = PEP_B			B	X	99	7.88871	12.0439		7.88871		B	0.00728449
R100	P5P = P5P_B			B	X	100	4.7835	7.30312		4.7835		B	0.00441711
R101	E4P = E4P_B			B	X	101	3.94137	6.01741		4.04328		B	0.00373359
R102	G3P = G3P_B			B	X	102	4.95303	7.56194		4.95303		B	0.00457366
R103	G6P = G6P_B			B	X	103	26.0549	39.7789		39.6942		B	0.0366539
R104	ACCOAb = ACCOA_B			B	X	104	21.6168	33.0031		30.4491		B	0.0281169
R105	PYRb = PYR_B			B	X	105	32.5356	49.6731		32.5358		B	0.0300438
R106	Z = CO2			B	X	106	24.7662	37.8114		32.0599		B	0.0296043
R107	Y = NADH			B	X	107	2.93699	4.484		4.48389		B	0.00414045
R108	MTHFx = MTHF_B			B	X	108	0	50		28.4573		B	0.0262776
R109	GLC = GLC_B			B	0					0		B	0
R110	CO2 = CO2_EX	a = a		S						1		S	1
R111	THR = THRx	abcd = abcd		S						1		S	1
R112	SER = SERx	abc = abc		S						1		S	1
R113	GLY = GLYx	ab = ab		S						1		S	1
R114	PYRmit = ALAx	abc = abc		SF	X					0.771688		SF	0.771688
R115	PYRcyt = ALAx	abc = abc		SF						0.228312		SF	0.228312
R116	OAAcyt = ASPx	abcd = abcd		SF	X					0.981477		SF	0.981477
R117	OAAmit = ASPx	abcd = abcd		SF						0.0185225		SF	0.0185225
R118	PYRmit + PYRmit = VALx + CO2x	abc + def = abefc + d		SF	X					1		SF	1
R119	PYRcyt + PYRcyt = VALx + CO2x	abc + def = abefc + d		SF						0		SF	0
R120	PYRcyt + OAAcyt = ILEo + CO2x	abc + defg = debfgc + a		SF	X					0.721669		SF	0.721669
R121	PYRmit + OAAmit = ILEo + CO2x	abc + defg = debfgc + a		SF						0.278331		SF	0.278331
R122	PYRcyt + THR = ILEt + CO2x	abc + defg = debfgc + a		SF	X					0.974839		SF	0.974839
R123	PYRmit + THR = ILEt + CO2x	abc + defg = debfgc + a		SF						0.0251609		SF	0.0251609
R124	ILEo = ILEx	abcdef = abcdef		SF	X					0.956301		SF	0.956301
R125	ILEt = ILEx	abcdef = abcdef		SF						0.0436986		SF	0.0436986
R126	PYRcyt + PYRcyt = ISVb + CO2x	abc + def = abefc + d		SF	X					0		SF	0
R127	PYRmit + PYRmit = ISVb + CO2x	abc + def = abefc + d		SF						1		SF	1
R128	ISVb + ACCOAmit = LEUx + CO2x	abcde + gh = ghbcde + a		SF	X					0		SF	0
R129	ISVb + ACCOAcyt = LEUx + CO2x	abcde + gh = ghbcde + a		SF						1		SF	1
R130	OGAmit = PROx	abcde = abcde		S						1		S	1
R131	P5P + MTHFx = HISx	abcde + f = edcbaf		S						1		S	1
R132	OGAmit + ACCOAcyt = LYSx + CO2x	abcde + fg = fgbcde + a		SF	X					1		SF	1
R133	OGAmit + ACCOAmit = LYSx + CO2x	abcde + fg = fgbcde + a		SF						0		SF	0
R134	E4P + PEP = SHKMx	abcd + efg = efgabcd		S						1		S	1
R135	SHKMx + PEP = PHEx + CO2x	abcdefg + hij = hijbcdefg + a		S						1		S	1
R136	SHKMx + PEP = TYRx + CO2x	abcdefg + hij = hijbcdefg + a		S						1		S	1
R137	OGAmit = GLUx	abcde = abcde		S						1		S	1
R138	OAAcyt + MTHFx = METx	abcd + e = abcde		SF	X					0.991977		SF	0.991977
R139	OAAmit + MTHFx = METx	abcd + e = abcde		SF						0.00802289		SF	0.00802289

## Sheet: KM3 30°C
									fval:	52.4158
Fluxes as defined in the model						constraints as defined in the presolverscripts																	Sensitivity analysis (absolute)												Sensitivity analysis (relative)
rxnID	rxnEq	rxnCTrans	rates	rxnType	basis	Flux indicator	lower bound	upper bound		Absolute optimal flux solution			Flux solution relative to glucose uptake rate R3			Relative flux solution with sum of reversible reactions						Excerpt of central fluxes for sensitivity analysis	fluxPar	opVal	min	max	low	flag_low	high	flag_high	d_neg	d_pos	%resolved		fluxPar	opVal	min	max	low	flag_low	high	flag_high	d_neg	d_pos	%resolved
R1	GLC_1_13C = GLC_EX	abcdef = abcdef		F						842.838		F	0.807652		F	0.807652	GLC_1_13C = GLC_EX					G6P = F6P	v(5)-v(6)	492.86	180.344	956.093	369.558	converged	582.526	converged	123.302	89.666	0.725		v(5)-v(6)	0.472284	0.172815	0.916179	0.35413	converged	0.558207	converged	0.118154	0.0859227	0.725
R2	GLC_U13C = GLC_EX	abcdef = abcdef		F						200.728		F	0.192349		F	0.192349	GLC_U13C = GLC_EX					F6P + ATP = F16BP	v(7)-v(8)	711.383	503.87	924.845	565.198	converged	797.03	converged	146.185	85.647	0.449		v(7)-v(8)	0.681685	0.482835	0.886235	0.541602	converged	0.763756	converged	0.140082	0.0820715	0.449
R3	GLC_EX = GLC	abcdef = abcdef		F	X	3	893.319	1106.68		1043.57		F	1		F	1	GLC_EX = GLC					G3P = 3PG + ATP + NADH	v(13)-v(14)	1427.74	1048.48	1713.04	1112.11	converged	1586.4	converged	315.638	158.657	0.286		v(13)-v(14)	1.36814	1.0047	1.64153	1.06568	converged	1.52017	converged	0.302461	0.152033	0.286
R4	GLC + ATP = G6P	abcdef + X = abcdef		F						1043.57		F	1		F	1	GLC + ATP = G6P					3PG = PEP	v(15)-v(16)	1393.79	1005.34	1713.04	1051.45	converged	1545.62	converged	342.34	151.826	0.302		v(15)-v(16)	1.3356	0.963371	1.64153	1.00755	converged	1.48109	converged	0.328048	0.145488	0.302
R5	G6P = F6P	abcdef = abcdef		FR						1946.5		FR	1.86523		FR	0.472285	G6P = F6P					G6P = 6PG + NADPH	v(19)	369.891	0	532.16	244.202	converged	477.907	converged	125.689	108.016	0.561		v(19)	0.354449	0	0.509944	0.234007	converged	0.457956	converged	0.120442	0.103507	0.561
R6	F6P = G6P	abcdef = abcdef		R	X					1453.64		R	1.39295		FR	0.681685	F6P + ATP = F16BP					P5P + P5P = S7P + G3P	v(21)-v(22)	118.172	-5.125	179.294	77.541	converged	141.478	converged	40.631	23.306	0.653		v(21)-v(22)	0.113239	-0.00491104	0.171809	0.0743039	converged	0.135572	converged	0.0389348	0.022333	0.653
R7	F6P + ATP = F16BP	abcdef + X = abcdef		FR						1561.47		FR	1.49628		FR	0.681685	F16BP = DHAP + G3P					PYRcyt = PYRmit	v(29)	837.754	0	1331.61	0	converged	1019.53	converged	837.754	181.776	0.234		v(29)	0.80278	0	1.27601	0	converged	0.976968	converged	0.80278	0.174187	0.234
R8	F16BP = F6P + ATP	abcdef = abcdef + X		R	X					850.083		R	0.814594		FR	0.611755	DHAP = G3P					ACCOAmit + OAAmit = CITmit	v(31)	477.178	61.437	717.295	173.12	choke	555.731	converged	304.058	78.553	0.417		v(31)	0.457257	0.0588722	0.68735	0.165893	choke	0.532531	converged	0.291364	0.0752736	0.417
R9	F16BP = DHAP + G3P	abcdef = abc + def		FR						2581.28		FR	2.47352		FR	1.36814	G3P = 3PG + ATP + NADH					ICTmit = ICTcyt	v(33)	1.789	0	644.907	0	marginal	241.633	converged	1.789	239.844	0.625		v(33)	0.00171431	0	0.617984	0	marginal	0.231545	converged	0.00171431	0.229831	0.625
R10	DHAP + G3P = F16BP	abc + def = abcdef		R	X					1869.9		R	1.79184		FR	1.3356	3PG = PEP					SUCmit = 0.5 FUMmit + 0.5 FUMmit + UQH2	v(37)-v(38)	383.018	124.82	644.907	133.053	converged	481.185	converged	249.965	98.167	0.331		v(37)-v(38)	0.367028	0.119609	0.617984	0.127498	converged	0.461097	converged	0.23953	0.0940688	0.331
R11	DHAP = G3P	abc = cba		FR						638.407		FR	0.611755		FR	5.28485	PEP = PYRcyt + ATP					MALmit = OAAmit + NADH	v(41)-v(42)	383.767	-1014.75	1194.18	163.19	converged	587.449	converged	220.577	203.682	0.808		v(41)-v(42)	0.367746	-0.972386	1.14433	0.156377	converged	0.562925	converged	0.211368	0.195179	0.808
R12	G3P = DHAP	cba = abc		R	X					0		R	0		F	0.354449	G6P = 6PG + NADPH					MALmit = PYRmit + CO2 + NADH (NADPH)	v(45)+v(46)	1.04	0	1570.36	0	marginal	61.881	converged	1.04	60.84	0.961		v(45)+v(46)	0.000996583	0	1.5048	0	marginal	0.0592976	converged	0.000996583	0.0583001	0.961
R13	G3P = 3PG + ATP + NADH	abc = abc + X + X		FR						9750.03		FR	9.34299		F	0.354449	6PG = P5P + CO2 + NADPH					PYRcyt = AA + CO2	v(47)	304.542	168.172	1705.75	201.316	converged	1184.79	converged	103.226	880.252	0.36		v(47)	0.291828	0.161151	1.63454	0.192912	converged	1.13533	converged	0.0989166	0.843504	0.36
R14	3PG + ATP + NADH = G3P	abc + X + X = abc		R	X					8322.29		R	7.97485		FR	0.113239	P5P + P5P = S7P + G3P					OAAmit = OAAcyt	v(55)-v(56)	-192.061	-1885.96	1132.74	-247.174	converged	7.814	converged	55.113	199.875	0.916		v(55)-v(56)	-0.184043	-1.80723	1.08545	-0.236855	converged	0.00748779	converged	0.0528122	0.191531	0.916
R15	3PG = PEP	abc = abc		FR						198851		FR	190.55		FR	0.113239	S7P + G3P = E4P + F6P					ACCOAcyt = ACCOAmit	v(58)-v(59)	-13.474	-1309.35	849.888	-391.788	converged	680.583	converged	378.314	694.057	0.503		v(58)-v(59)	-0.0129115	-1.25469	0.814407	-0.375432	converged	0.65217	converged	0.36252	0.665082	0.503
R16	PEP = 3PG	abc = abc		R	X					197457		R	189.214		FR	0.0961608	E4P + P5P = F6P + G3P					ICTcyt = GLYOXYcyt + 0.5 SUCcyt + 0.5 SUCcyt	v(60)	1.789	0	644.907	0	marginal	245.508	converged	1.789	243.719	0.619		v(60)	0.00171431	0	0.617984	0	marginal	0.235259	converged	0.00171431	0.233544	0.619
R17	PEP = PYRcyt + ATP	abc = abc + X		FR						204515		FR	195.977		F	0.0699298	DHAP + NADH = GLYC					MALcyt = MALmit	v(64)	1.79	0	597.091	0	insensitive	245.561	converged	1.79	243.771	0.589		v(64)	0.00171527	0	0.572164	0	insensitive	0.235309	converged	0.00171527	0.233594	0.589
R18	PYRcyt + ATP = PEP	abc + X = abc		R	X					199000		R	190.692		F	0.0699298	GLYC = GLYC_EX					CO2 = CO2_EX	v(65)	2108.54	1278.24	2318.3	1311.91	converged	2297.28	converged	796.626	188.742	0.053		v(65)	2.02051	1.22487	2.22152	1.25715	converged	2.20138	converged	0.763369	0.180863	0.053
R19	G6P = 6PG + NADPH	abcdef = abcdef + X		F						369.891		F	0.354449		F	0.80278	PYRcyt = PYRmit					GLYOXYcyt = GLY	v(72)	0	0	150.001	0	insensitive	1.921	converged	0	1.921	0.987		v(72)	0	0	0.143739	0	insensitive	0.0018408	converged	0	0.0018408	0.987
R20	6PG = P5P + CO2 + NADPH	abcdef = bcdef + a + X		F						369.891		F	0.354449		F	0.595898	PYRmit = ACCOAmit + CO2 + NADH					THR = GLY + AA	v(77)-v(78)	5.327	-31.538	118.463	-2.657	converged	85.002	converged	7.985	79.675	0.416		v(77)-v(78)	0.00510461	-0.0302214	0.113517	-0.00254608	converged	0.0814534	converged	0.00765165	0.0763488	0.416
R21	P5P + P5P = S7P + G3P	abcde + fghij = fgabcde + hij		FR						118.172		FR	0.113239		F	0.457257	ACCOAmit + OAAmit = CITmit					O2_EX = O2	v(86)	1825.07	1405.71	1866.52	1405.71	insensitive	1866.52	marginal	419.36	41.456	0		v(86)	1.74888	1.34702	1.7886	1.34702	insensitive	1.7886	marginal	0.401853	0.0397253	0
R22	S7P + G3P = P5P + P5P	fgabcde + hij = abcde + fghij		R	X					0		R	0		F	0.457257	CITmit = ICTmit					NADH = UQH2	v(87)	3267.11	2320.11	3454.62	2468.81	converged	3448.68	converged	798.303	181.57	0.136		v(87)	3.13072	2.22325	3.3104	2.36575	converged	3.30471	converged	0.764976	0.17399	0.136
R23	S7P + G3P = E4P + F6P	abcdefg + hij = defg + abchij		FR						657.419		FR	0.629974		F	0.00171476	ICTmit = ICTcyt					ATP = ATP_B	v(92)	1007.36	704.063	1080.55	704.063	marginal	1080.55	marginal	303.294	73.189	0		v(92)	0.965301	0.67467	1.03544	0.67467	marginal	1.03544	marginal	0.290632	0.0701335	0
R24	E4P + F6P = S7P + G3P	defg + abchij = abcdefg + hij		R	X					539.247		R	0.516735		F	0.455542	ICTmit = OGAmit + CO2 + NADH (NADPH)					NADPH = NADPH_B	v(93)	1054.91	693.491	1064.32	693.491	marginal	1064.32	marginal	361.423	9.407	0		v(93)	1.01087	0.66454	1.01989	0.66454	marginal	1.01989	marginal	0.346335	0.00901428	0
R25	E4P + P5P = F6P + G3P	abcd + efghi = efabcd + ghi		FR						100.35		FR	0.0961608		F	0.365313	OGAmit = 0.5 SUCmit + 0.5 SUCmit + CO2 + ATP + NADH
R26	F6P + G3P = E4P + P5P	efabcd + ghi = abcd + efghi		R	X					0		R	0		FR	0.367028	SUCmit = 0.5 FUMmit + 0.5 FUMmit + UQH2
R27	DHAP + NADH = GLYC	abc + X = abc		F						72.9764		F	0.0699298		FR	0.367028	FUMmit = MALmit
R28	GLYC = GLYC_EX	abc = abc		F	X	28	48.8647	72.9764		72.9764		F	0.0699298		FR	0.367749	MALmit = OAAmit + NADH
R29	PYRcyt = PYRmit	abc = abc		F						837.754		F	0.80278		F	4.19024	PYRcyt + CO2 + ATP = OAAcyt
R30	PYRmit = ACCOAmit + CO2 + NADH	abc = bc + a + X		F						621.859		F	0.595898		F	3.98343	OAAcyt + ATP = PEP + CO2
R31	ACCOAmit + OAAmit = CITmit	ab + cdef = fedbac		F						477.178		F	0.457257		F	0.000996882	MALmit = PYRmit + CO2 + NADH (NADPH)
R32	CITmit = ICTmit	abcdef = abcdef		F						477.178		F	0.457257		F	0.291828	PYRcyt = AA + CO2
R33	ICTmit = ICTcyt	abcdef = abcdef		F						1.78947		F	0.00171476		FR	3.67969e-06	AA + NADH = ETOH
R34	ICTmit = OGAmit + CO2 + NADH	abcdef = abcde + f + X		F						298.094		F	0.285649		F	0.296929	AA = AC + NADH (NADPH)
R35	ICTmit = OGAmit + CO2 + NADPH	abcdef = abcde + f + X		F						177.295		F	0.169893		F	0.00385571	AC + ATP = ACCOAcyt
R36	OGAmit = 0.5 SUCmit + 0.5 SUCmit + CO2 + ATP + NADH	abcde = 0.5 bcde + 0.5 edcb + a + X + X		F						381.229		F	0.365313		F	3.6745e-06	ETOH = ETOH_EX
R37	SUCmit = 0.5 FUMmit + 0.5 FUMmit + UQH2	abcd = 0.5 abcd + 0.5 dcba + X		FR						579.606		FR	0.555409		F	0.293073	AC = AC_EX
R38	FUMmit + UQH2 = 0.5 SUCmit + 0.5 SUCmit	abcd + X = 0.5 abcd + 0.5 dcba		R	X					196.588		R	0.188381		FR	-0.184043	OAAmit = OAAcyt
R39	FUMmit = MALmit	abcd = abcd		FR						574.456		FR	0.550474		F	-7.27702e-09	ACCOAcyt + OAAcyt = ICTcyt
R40	MALmit = 0.5 FUMmit + 0.5 FUMmit	abcd = 0.5 abcd + 0.5 dcba		R	X					191.438		R	0.183446		FR	-0.0129077	ACCOAcyt = ACCOAmit
R41	MALmit = OAAmit + NADH	abcd = abcd + X		FR						199384		FR	191.06		F	0.00171475	ICTcyt = GLYOXYcyt + 0.5 SUCcyt + 0.5 SUCcyt
R42	OAAmit + NADH = MALmit	abcd + X = abcd		R	X					199000		R	190.692		F	0.00171475	SUCcyt + H = SUCmit
R43	PYRcyt + CO2 + ATP = OAAcyt	abc + d + X = abcd		F						4372.79		F	4.19024		F	0.00171464	ACCOAcyt + GLYOXYcyt = MALcyt
R44	OAAcyt + ATP = PEP + CO2	abcd + X = abc + d		F						4156.97		F	3.98343		F	0	MALcyt = OAAcyt + NADH
R45	MALmit = PYRmit + CO2 + NADH	abcd = abc + d + X		F						0.0116149		F	1.113e-05		F	0.00171464	MALcyt = MALmit
R46	MALmit = PYRmit + CO2 + NADPH	abcd = abc + d + X		F						1.0287		F	0.000985752		F	2.02052	CO2 = CO2_EX
R47	PYRcyt = AA + CO2	abc = bc + a		F						304.542		F	0.291828		F	0.476906	CO2_unlabeled + CO2 = CO2 + CO2_out
R48	AA + NADH = ETOH	ab + X = ab		FR						626.271		FR	0.600126		F	0.224841	MTHFx + MTHFM = MTHF_out + MTHFx
R49	ETOH = AA + NADH	ab = ab + X		R	X					626.267		R	0.600122		F	0.157248	MTHFx + MTHFU = MTHF_out + MTHFx
R50	AA = AC + NADH	ab = ab + X		F						173.057		F	0.165832		F	0.0227688	OAAcyt = THR
R51	AA = AC + NADPH	ab = ab + X		F						136.809		F	0.131097		F	-2.01495e-11	OAAmit = THR
R52	AC + ATP = ACCOAcyt	ab + X = ab		F						4.02369		F	0.00385571		F	0.032536	3PG = SER + NADH
R53	ETOH = ETOH_EX	ab = ab		F	X	53	0	0.221336		0.00383458		F	3.6745e-06		F	1.14947e-07	GLYOXYcyt = GLY
R54	AC = AC_EX	ab = ab		F	X	54	286.635	425.577		305.842		F	0.293073		FR	0.0205554	SER = GLY + MTHFx
R55	OAAmit = OAAcyt	abcd = abcd		FR						1.10832e-05		FR	1.06205e-08		FR	-0.00687214	MTHFx + CO2 = GLY
R56	OAAcyt = OAAmit	abcd = abcd		R	X					192.061		R	0.184043		FR	0.00510459	THR = GLY + AA
R57	ACCOAcyt + OAAcyt = ICTcyt	ab + cdef = fedbac		F						-7.59405e-06		F	-7.27702e-09		F	3.07229e-09	PYRcyt = PYRb
R58	ACCOAcyt = ACCOAmit	ab = ab		FR						198987		FR	190.679		F	0.207879	PYRmit = PYRb
R59	ACCOAmit = ACCOAcyt	ab = ab		R	X					199000		R	190.692		F	0.0150525	ACCOAcyt = ACCOAb
R60	ICTcyt = GLYOXYcyt + 0.5 SUCcyt + 0.5 SUCcyt	abcdef = ab + 0.5 cdef + 0.5 fedc		F						1.78946		F	0.00171475		F	0.125729	ACCOAmit = ACCOAb
R61	SUCcyt + H = SUCmit	abcd + X = abcd		F						1.78946		F	0.00171475		F	0	OAAcyt = OAAb
R62	ACCOAcyt + GLYOXYcyt = MALcyt	ab + cd = cdba		F						1.78934		F	0.00171464		F	0.0945318	OAAmit = OAAb
R63	MALcyt = OAAcyt + NADH	abcd = abcd + X		F						0		F	0		F	0.0902289	OGAmit = OGAb
R64	MALcyt = MALmit	abcd = abcd		F						1.78934		F	0.00171464		B	1.74887	O2_EX = O2
R65	CO2 = CO2_EX	a = a		F						2108.54		F	2.02052		B	3.13072	NADH = UQH2
R66	CO2_unlabeled + CO2 = CO2 + CO2_out	a + b = a + b		F						497.683		F	0.476906		B	3.49775	UQH2 = 2 CYTRED + 1.5 H
R67	MTHFx + MTHFM = MTHF_out + MTHFx	a + b = a + b		F						234.636		F	0.224841		B	1.74887	4 CYTRED + O2 = 2 H
R68	MTHFx + MTHFU = MTHF_out + MTHFx	a + b = a + b		F						164.099		F	0.157248		B	4.37133	2 H = ATP
R69	OAAcyt = THR	abcd = abcd		F						23.7607		F	0.0227688		B	0.565123	ATP = ATP_M
R70	OAAmit = THR	abcd = abcd		F						-2.10273e-08		F	-2.01495e-11		B	0.965302	ATP = ATP_B
R71	3PG = SER + NADH	abc = abc + X		F						33.9534		F	0.032536		B	1.01087	NADPH = NADPH_B
R72	GLYOXYcyt = GLY	ab = ab		F						0.000119955		F	1.14947e-07		B	0.0945318	OAAb = OAA_B
R73	SER = GLY + MTHFx	abc = ab + c		FR						24.2102		FR	0.0231995		B	0.0119805	SER = SER_B
R74	GLY + MTHFx = SER	ab + c = abc		R	X					2.75925		R	0.00264406		B	0.0176642	THR = THR_B
R75	MTHFx + CO2 = GLY	a + b = ab		FR						3.88432e-07		FR	3.72216e-10		B	0.0187883	GLY = GLY_B
R76	GLY = MTHFx + CO2	ab = a + b		R	X					7.17154		R	0.00687214		B	0.0902289	OGAb = OGA_B
R77	THR = GLY + AA	abcd = ab + cd		FR						5.74668		FR	0.00550677		B	0.0341821	PEP = PEP_B
R78	GLY + AA = THR	ab + cd = abcd		R	X					0.419695		R	0.000402174		B	0.0318104	P5P = P5P_B
R79	PYRcyt = PYRb	abc = abc		F						3.20614e-06		F	3.07229e-09		B	0.0170781	E4P = E4P_B
R80	PYRmit = PYRb	abc = abc		F						216.936		F	0.207879		B	0.0214616	G3P = G3P_B
R81	ACCOAcyt = ACCOAb	ab = ab		F						15.7083		F	0.0150525		B	0.173266	G6P = G6P_B
R82	ACCOAmit = ACCOAb	ab = ab		F						131.207		F	0.125729		B	0.140782	ACCOAb = ACCOA_B
R83	OAAcyt = OAAb	abcd = abcd		F						0		F	0		B	0.207879	PYRb = PYR_B
R84	OAAmit = OAAb	abcd = abcd		F						98.6502		F	0.0945318		B	0.156427	Z = CO2
R85	OGAmit = OGAb	abcde = abcde		F						94.1598		F	0.0902289		B	0.0195311	Y = NADH
R86	O2_EX = O2			B	X	86	1405.71	1866.52		1825.07		B	1.74887		B	0.0274276	MTHFx = MTHF_B
R87	NADH = UQH2			B						3267.12		B	3.13072		B	0	GLC = GLC_B
R88	UQH2 = 2 CYTRED + 1.5 H			B						3650.13		B	3.49775
R89	4 CYTRED + O2 = 2 H			B						1825.07		B	1.74887
R90	2 H = ATP			B						4561.77		B	4.37133
R91	ATP = ATP_M			B						589.743		B	0.565123
R92	ATP = ATP_B			B	X	92	704.063	1080.55		1007.36		B	0.965302
R93	NADPH = NADPH_B			B	X	93	693.491	1064.32		1054.91		B	1.01087
R94	OAAb = OAA_B			B	X	94	58.7786	100.562		98.6502		B	0.0945318
R95	SER = SER_B			B	X	95	12.5025	19.1879		12.5025		B	0.0119805
R96	THR = THR_B			B	X	96	18.4337	31.5375		18.4337		B	0.0176642
R97	GLY = GLY_B			B	X	97	19.6043	30.0873		19.6069		B	0.0187883
R98	OGAb = OGA_B			B	X	98	61.4372	94.2895		94.1598		B	0.0902289
R99	PEP = PEP_B			B	X	99	35.6712	54.7457		35.6712		B	0.0341821
R100	P5P = P5P_B			B	X	100	21.6301	33.1963		33.1963		B	0.0318104
R101	E4P = E4P_B			B	X	101	17.8221	27.3521		17.8221		B	0.0170781
R102	G3P = G3P_B			B	X	102	22.3966	34.3728		22.3966		B	0.0214616
R103	G6P = G6P_B			B	X	103	117.815	180.815		180.815		B	0.173266
R104	ACCOAb = ACCOA_B			B	X	104	97.7471	150.015		146.915		B	0.140782
R105	PYRb = PYR_B			B	X	105	147.12	225.789		216.936		B	0.207879
R106	Z = CO2			B	X	106	111.988	171.872		163.242		B	0.156427
R107	Y = NADH			B	X	107	13.2805	20.382		20.382		B	0.0195311
R108	MTHFx = MTHF_B			B	X	108	0	50		28.6225		B	0.0274276
R109	GLC = GLC_B			B	0					0		B	0
R110	CO2 = CO2_EX	a = a		S						1		S	1
R111	THR = THRx	abcd = abcd		S						1		S	1
R112	SER = SERx	abc = abc		S						1		S	1
R113	GLY = GLYx	ab = ab		S						1		S	1
R114	PYRmit = ALAx	abc = abc		SF	X					1		SF	1
R115	PYRcyt = ALAx	abc = abc		SF						0		SF	0
R116	OAAcyt = ASPx	abcd = abcd		SF	X					0.968837		SF	0.968837
R117	OAAmit = ASPx	abcd = abcd		SF						0.0311628		SF	0.0311628
R118	PYRmit + PYRmit = VALx + CO2x	abc + def = abefc + d		SF	X					1		SF	1
R119	PYRcyt + PYRcyt = VALx + CO2x	abc + def = abefc + d		SF						0		SF	0
R120	PYRcyt + OAAcyt = ILEo + CO2x	abc + defg = debfgc + a		SF	X					1		SF	1
R121	PYRmit + OAAmit = ILEo + CO2x	abc + defg = debfgc + a		SF						0		SF	0
R122	PYRcyt + THR = ILEt + CO2x	abc + defg = debfgc + a		SF	X					0		SF	0
R123	PYRmit + THR = ILEt + CO2x	abc + defg = debfgc + a		SF						1		SF	1
R124	ILEo = ILEx	abcdef = abcdef		SF	X					1		SF	1
R125	ILEt = ILEx	abcdef = abcdef		SF						0		SF	0
R126	PYRcyt + PYRcyt = ISVb + CO2x	abc + def = abefc + d		SF	X					0		SF	0
R127	PYRmit + PYRmit = ISVb + CO2x	abc + def = abefc + d		SF						1		SF	1
R128	ISVb + ACCOAmit = LEUx + CO2x	abcde + gh = ghbcde + a		SF	X					0		SF	0
R129	ISVb + ACCOAcyt = LEUx + CO2x	abcde + gh = ghbcde + a		SF						1		SF	1
R130	OGAmit = PROx	abcde = abcde		S						1		S	1
R131	P5P + MTHFx = HISx	abcde + f = edcbaf		S						1		S	1
R132	OGAmit + ACCOAcyt = LYSx + CO2x	abcde + fg = fgbcde + a		SF	X					1		SF	1
R133	OGAmit + ACCOAmit = LYSx + CO2x	abcde + fg = fgbcde + a		SF						0		SF	0
R134	E4P + PEP = SHKMx	abcd + efg = efgabcd		S						1		S	1
R135	SHKMx + PEP = PHEx + CO2x	abcdefg + hij = hijbcdefg + a		S						1		S	1
R136	SHKMx + PEP = TYRx + CO2x	abcdefg + hij = hijbcdefg + a		S						1		S	1
R137	OGAmit = GLUx	abcde = abcde		S						1		S	1
R138	OAAcyt + MTHFx = METx	abcd + e = abcde		SF	X					1		SF	1
R139	OAAmit + MTHFx = METx	abcd + e = abcde		SF						0		SF	0

## Sheet: KM3 37°C
									fval:	67.9857
Fluxes as defined in the model						constraints as defined in the presolverscripts																	Sensitivity analysis (absolute)												Sensitivity analysis (relative)
rxnID	rxnEq	rxnCTrans	rates	rxnType	basis	Flux indicator	lower bound	upper bound		Absolute optimal flux solution			Flux solution relative to glucose uptake rate R3			Relative flux solution with sum of reversible reactions						Excerpt of central fluxes for sensitivity analysis	fluxPar	opVal	min	max	low	flag_low	high	flag_high	d_neg	d_pos	%resolved		fluxPar	opVal	min	max	low	flag_low	high	flag_high	d_neg	d_pos	%resolved
R1	GLC_1_13C = GLC_EX	abcdef = abcdef		F						757.321		F	0.80102		F	0.80102	GLC_1_13C = GLC_EX					G6P = F6P	v(5)-v(6)	515.47	352.35	873.169	464.618	converged	538.691	converged	50.852	23.221	0.858		v(5)-v(6)	0.545214	0.372681	0.923553	0.491428	converged	0.569775	converged	0.0537863	0.0245609	0.858
R2	GLC_U13C = GLC_EX	abcdef = abcdef		F						188.125		F	0.19898		F	0.19898	GLC_U13C = GLC_EX					F6P + ATP = F16BP	v(7)-v(8)	677.9	617.111	847.597	654.533	converged	720.879	converged	23.367	42.979	0.712		v(7)-v(8)	0.717016	0.65272	0.896505	0.692301	converged	0.762475	converged	0.0247153	0.045459	0.712
R3	GLC_EX = GLC	abcdef = abcdef		F	X	3	935.823	1064.18		945.446		F	1		F	1	GLC_EX = GLC					G3P = 3PG + ATP + NADH	v(13)-v(14)	1233.58	1163.1	1478.9	1199.96	converged	1339.07	converged	33.624	105.491	0.559		v(13)-v(14)	1.30476	1.23021	1.56424	1.2692	converged	1.41634	converged	0.0355642	0.111578	0.559
R4	GLC + ATP = G6P	abcdef + X = abcdef		F						945.446		F	1		F	1	GLC + ATP = G6P					3PG = PEP	v(15)-v(16)	1196.56	1097.4	1478.9	1147.34	converged	1280.3	converged	49.215	83.741	0.651		v(15)-v(16)	1.2656	1.16072	1.56424	1.21355	converged	1.35418	converged	0.0520548	0.088573	0.651
R5	G6P = F6P	abcdef = abcdef		FR						1019.69		FR	1.07853		FR	0.545214	G6P = F6P					G6P = 6PG + NADPH	v(19)	282.003	0	435.501	258.857	converged	320.379	converged	23.146	38.376	0.859		v(19)	0.298275	0	0.46063	0.273794	converged	0.338866	converged	0.0244816	0.0405904	0.859
R6	F6P = G6P	abcdef = abcdef		R	X					504.223		R	0.533318		FR	0.717016	F6P + ATP = F16BP					P5P + P5P = S7P + G3P	v(21)-v(22)	92.407	-2.494	144.665	82.815	converged	108.415	converged	9.592	16.008	0.826		v(21)-v(22)	0.0977391	-0.00263791	0.153012	0.0875936	converged	0.114671	converged	0.0101455	0.0169317	0.826
R7	F6P + ATP = F16BP	abcdef + X = abcdef		FR						1143.89		FR	1.20989		FR	0.717016	F16BP = DHAP + G3P					PYRcyt = PYRmit	v(29)	732.848	0	1489.34	0.217	converged	847.857	converged	732.631	115.009	0.431		v(29)	0.775135	0	1.57528	0.000229521	converged	0.89678	converged	0.774905	0.121645	0.431
R8	F16BP = F6P + ATP	abcdef = abcdef + X		R	X					465.988		R	0.492877		FR	0.543357	DHAP = G3P					ACCOAmit + OAAmit = CITmit	v(31)	496.236	67.856	787.721	436.273	converged	581.986	converged	59.963	85.75	0.798		v(31)	0.52487	0.0717714	0.833174	0.461447	converged	0.615568	converged	0.063423	0.090698	0.798
R9	F16BP = DHAP + G3P	abcdef = abc + def		FR						695.545		FR	0.735679		FR	1.30476	G3P = 3PG + ATP + NADH					ICTmit = ICTcyt	v(33)	0.056	0	716.762	0	marginal	63.558	converged	0.056	63.502	0.911		v(33)	5.92313e-05	0	0.758121	0	marginal	0.0672254	converged	5.92313e-05	0.0671662	0.911
R10	DHAP + G3P = F16BP	abc + def = abcdef		R	X					17.6449		R	0.0186631		FR	1.2656	3PG = PEP					SUCmit = 0.5 FUMmit + 0.5 FUMmit + UQH2	v(37)-v(38)	419.073	343.447	716.762	368.849	converged	499.815	converged	50.224	80.742	0.649		v(37)-v(38)	0.443254	0.363265	0.758121	0.390132	converged	0.528655	converged	0.053122	0.085401	0.649
R11	DHAP = G3P	abc = cba		FR						513.714		FR	0.543357		FR	5.53238	PEP = PYRcyt + ATP					MALmit = OAAmit + NADH	v(41)-v(42)	389.876	-1043.56	1347.41	320.72	converged	473.065	converged	69.156	83.189	0.936		v(41)-v(42)	0.412373	-1.10378	1.42516	0.339226	converged	0.500362	converged	0.0731465	0.0879892	0.936
R12	G3P = DHAP	cba = abc		R	X					0		R	0		F	0.298275	G6P = 6PG + NADPH					MALmit = PYRmit + CO2 + NADH (NADPH)	v(45)+v(46)	29.253	0	1705.52	0	marginal	70.378	converged	29.253	41.125	0.959		v(45)+v(46)	0.030941	0	1.80393	0	marginal	0.074439	converged	0.030941	0.043498	0.959
R13	G3P = 3PG + ATP + NADH	abc = abc + X + X		FR						100484		FR	106.282		F	0.298275	6PG = P5P + CO2 + NADPH					PYRcyt = AA + CO2	v(47)	198.852	48.595	1688.25	72.613	converged	831.183	converged	126.239	632.331	0.537		v(47)	0.210326	0.051399	1.78567	0.0768029	converged	0.879144	converged	0.133523	0.668818	0.537
R14	3PG + ATP + NADH = G3P	abc + X + X = abc		R	X					99250.5		R	104.977		FR	0.0977389	P5P + P5P = S7P + G3P					OAAmit = OAAcyt	v(55)-v(56)	-187.239	-1855.72	1279.56	-246.932	converged	-122.77	converged	59.693	64.469	0.96		v(55)-v(56)	-0.198043	-1.9628	1.35339	-0.261181	converged	-0.129854	converged	0.0631374	0.068189	0.96
R15	3PG = PEP	abc = abc		FR						2434.09		FR	2.57454		FR	0.0977423	S7P + G3P = E4P + F6P					ACCOAcyt = ACCOAmit	v(58)-v(59)	-14.484	-1460.31	905.552	-184.326	converged	659.007	converged	169.842	673.492	0.644		v(58)-v(59)	-0.0153198	-1.54457	0.957804	-0.194962	converged	0.697033	converged	0.179642	0.712354	0.644
R16	PEP = 3PG	abc = abc		R	X					1237.53		R	1.30894		FR	0.0740632	E4P + P5P = F6P + G3P					ICTcyt = GLYOXYcyt + 0.5 SUCcyt + 0.5 SUCcyt	v(60)	0.056	0	716.762	0	converged	63.577	converged	0.056	63.52	0.911		v(60)	5.92313e-05	0	0.758121	0	converged	0.0672455	converged	5.92313e-05	0.0671852	0.911
R17	PEP = PYRcyt + ATP	abc = abc + X		FR						5818.21		FR	6.15393		F	0.173659	DHAP + NADH = GLYC					MALcyt = MALmit	v(64)	0.056	0	673.707	0	converged	63.566	converged	0.056	63.509	0.906		v(64)	5.92313e-05	0	0.712581	0	converged	0.0672339	converged	5.92313e-05	0.0671736	0.906
R18	PYRcyt + ATP = PEP	abc + X = abc		R	X					587.649		R	0.621558		F	0.173659	GLYC = GLYC_EX					CO2 = CO2_EX	v(65)	1949.98	1809.85	2390.28	1809.85	marginal	2239.95	converged	140.128	289.966	0.259		v(65)	2.0625	1.91429	2.5282	1.91429	marginal	2.3692	converged	0.148214	0.306698	0.259
R19	G6P = 6PG + NADPH	abcdef = abcdef + X		F						282.003		F	0.298275		F	0.775135	PYRcyt = PYRmit					GLYOXYcyt = GLY	v(72)	0	0	131.393	0	converged	1.841	converged	0	1.841	0.986		v(72)	0	0	0.138975	0	converged	0.00194723	converged	0	0.00194723	0.986
R20	6PG = P5P + CO2 + NADPH	abcdef = bcdef + a + X		F						282.003		F	0.298275		F	0.629178	PYRmit = ACCOAmit + CO2 + NADH					THR = GLY + AA	v(77)-v(78)	-1.043	-25.365	106.028	-2.819	converged	82.191	converged	1.776	83.234	0.353		v(77)-v(78)	-0.00110318	-0.0268286	0.112146	-0.00298166	converged	0.0869336	converged	0.00187848	0.0880368	0.353
R21	P5P + P5P = S7P + G3P	abcde + fghij = fgabcde + hij		FR						92.4068		FR	0.0977389		F	0.52487	ACCOAmit + OAAmit = CITmit					O2_EX = O2	v(86)	1733.41	1656.98	2053.89	1656.98	marginal	2004.92	converged	76.431	271.515	0.123		v(86)	1.83343	1.75259	2.17241	1.75259	marginal	2.12061	converged	0.0808412	0.287182	0.123
R22	S7P + G3P = P5P + P5P	fgabcde + hij = abcde + fghij		R	X					0		R	0		F	0.52487	CITmit = ICTmit					NADH = UQH2	v(87)	3047.74	2735.77	3650.94	2887.59	converged	3557.91	converged	160.159	510.17	0.268		v(87)	3.22361	2.89363	3.86161	3.05421	converged	3.76321	converged	0.169401	0.539608	0.268
R23	S7P + G3P = E4P + F6P	abcdefg + hij = defg + abchij		FR						199092		FR	210.58		F	5.95828e-05	ICTmit = ICTcyt					ATP = ATP_B	v(92)	855.121	777.624	884.279	777.624	marginal	884.279	marginal	77.497	29.159	0		v(92)	0.904463	0.822495	0.935304	0.822495	marginal	0.935304	marginal	0.0819688	0.0308415	0
R24	E4P + F6P = S7P + G3P	defg + abchij = abcdefg + hij		R	X					199000		R	210.483		F	0.52481	ICTmit = OGAmit + CO2 + NADH (NADPH)					NADPH = NADPH_B	v(93)	765.948	765.948	871.002	765.948	marginal	871.002	marginal	0	105.054	0		v(93)	0.810145	0.810145	0.921261	0.810145	marginal	0.921261	marginal	0	0.111116	0
R25	E4P + P5P = F6P + G3P	abcd + efghi = efabcd + ghi		FR						70.0228		FR	0.0740632		F	0.443195	OGAmit = 0.5 SUCmit + 0.5 SUCmit + CO2 + ATP + NADH
R26	F6P + G3P = E4P + P5P	efabcd + ghi = abcd + efghi		R	X					0		R	0		FR	0.443254	SUCmit = 0.5 FUMmit + 0.5 FUMmit + UQH2
R27	DHAP + NADH = GLYC	abc + X = abc		F						164.186		F	0.173659		FR	0.443254	FUMmit = MALmit
R28	GLYC = GLYC_EX	abc = abc		F	X	28	0	164.186		164.186		F	0.173659		FR	0.412373	MALmit = OAAmit + NADH
R29	PYRcyt = PYRmit	abc = abc		F						732.848		F	0.775135		F	4.53322	PYRcyt + CO2 + ATP = OAAcyt
R30	PYRmit = ACCOAmit + CO2 + NADH	abc = bc + a + X		F						594.854		F	0.629178		F	4.31416	OAAcyt + ATP = PEP + CO2
R31	ACCOAmit + OAAmit = CITmit	ab + cdef = fedbac		F						496.236		F	0.52487		F	0.0309407	MALmit = PYRmit + CO2 + NADH (NADPH)
R32	CITmit = ICTmit	abcdef = abcdef		F						496.236		F	0.52487		F	0.210326	PYRcyt = AA + CO2
R33	ICTmit = ICTcyt	abcdef = abcdef		F						0.0563323		F	5.95828e-05		FR	0.00021154	AA + NADH = ETOH
R34	ICTmit = OGAmit + CO2 + NADH	abcdef = abcde + f + X		F						448.636		F	0.474523		F	0.209011	AA = AC + NADH (NADPH)
R35	ICTmit = OGAmit + CO2 + NADPH	abcdef = abcde + f + X		F						47.544		F	0.0502874		F	0.0256023	AC + ATP = ACCOAcyt
R36	OGAmit = 0.5 SUCmit + 0.5 SUCmit + CO2 + ATP + NADH	abcde = 0.5 bcde + 0.5 edcb + a + X + X		F						419.017		F	0.443195		F	0.00021154	ETOH = ETOH_EX
R37	SUCmit = 0.5 FUMmit + 0.5 FUMmit + UQH2	abcd = 0.5 abcd + 0.5 dcba + X		FR						631.543		FR	0.667984		F	0.183409	AC = AC_EX
R38	FUMmit + UQH2 = 0.5 SUCmit + 0.5 SUCmit	abcd + X = 0.5 abcd + 0.5 dcba		R	X					212.47		R	0.22473		FR	-0.198043	OAAmit = OAAcyt
R39	FUMmit = MALmit	abcd = abcd		FR						641.572		FR	0.678592		F	-1.44304e-10	ACCOAcyt + OAAcyt = ICTcyt
R40	MALmit = 0.5 FUMmit + 0.5 FUMmit	abcd = 0.5 abcd + 0.5 dcba		R	X					222.499		R	0.235338		FR	-0.0153201	ACCOAcyt = ACCOAmit
R41	MALmit = OAAmit + NADH	abcd = abcd + X		FR						389.876		FR	0.412373		F	5.95827e-05	ICTcyt = GLYOXYcyt + 0.5 SUCcyt + 0.5 SUCcyt
R42	OAAmit + NADH = MALmit	abcd + X = abcd		R	X					0		R	0		F	5.95827e-05	SUCcyt + H = SUCmit
R43	PYRcyt + CO2 + ATP = OAAcyt	abc + d + X = abcd		F						4285.91		F	4.53322		F	5.95821e-05	ACCOAcyt + GLYOXYcyt = MALcyt
R44	OAAcyt + ATP = PEP + CO2	abcd + X = abc + d		F						4078.8		F	4.31416		F	3.06507e-19	MALcyt = OAAcyt + NADH
R45	MALmit = PYRmit + CO2 + NADH	abcd = abc + d + X		F						7.45729		F	0.00788759		F	5.95821e-05	MALcyt = MALmit
R46	MALmit = PYRmit + CO2 + NADPH	abcd = abc + d + X		F						21.7955		F	0.0230531		F	2.0625	CO2 = CO2_EX
R47	PYRcyt = AA + CO2	abc = bc + a		F						198.852		F	0.210326		F	0.221217	CO2_unlabeled + CO2 = CO2 + CO2_out
R48	AA + NADH = ETOH	ab + X = ab		FR						747.609		FR	0.790748		F	0.845588	MTHFx + MTHFM = MTHF_out + MTHFx
R49	ETOH = AA + NADH	ab = ab + X		R	X					747.409		R	0.790536		F	0.57799	MTHFx + MTHFU = MTHF_out + MTHFx
R50	AA = AC + NADH	ab = ab + X		F						65.0071		F	0.0687582		F	0.0210134	OAAcyt = THR
R51	AA = AC + NADPH	ab = ab + X		F						132.602		F	0.140253		F	0	OAAmit = THR
R52	AC + ATP = ACCOAcyt	ab + X = ab		F						24.2055		F	0.0256023		F	0.0391584	3PG = SER + NADH
R53	ETOH = ETOH_EX	ab = ab		F	X	53	0	0.2		0.2		F	0.00021154		F	5.4303e-10	GLYOXYcyt = GLY
R54	AC = AC_EX	ab = ab		F	X	54	154.623	173.403		173.403		F	0.183409		FR	0.0245529	SER = GLY + MTHFx
R55	OAAmit = OAAcyt	abcd = abcd		FR						0.000805874		FR	8.52375e-07		FR	-0.000547765	MTHFx + CO2 = GLY
R56	OAAcyt = OAAmit	abcd = abcd		R	X					187.24		R	0.198044		FR	-0.00110337	THR = GLY + AA
R57	ACCOAcyt + OAAcyt = ICTcyt	ab + cdef = fedbac		F						-1.36431e-07		F	-1.44304e-10		F	0.0136976	PYRcyt = PYRb
R58	ACCOAcyt = ACCOAmit	ab = ab		FR						0.000894858		FR	9.46493e-07		F	0.176897	PYRmit = PYRb
R59	ACCOAmit = ACCOAcyt	ab = ab		R	X					14.4852		R	0.015321		F	0.0408628	ACCOAcyt = ACCOAb
R60	ICTcyt = GLYOXYcyt + 0.5 SUCcyt + 0.5 SUCcyt	abcdef = ab + 0.5 cdef + 0.5 fedc		F						0.0563322		F	5.95827e-05		F	0.0889883	ACCOAmit = ACCOAb
R61	SUCcyt + H = SUCmit	abcd + X = abcd		F						0.0563322		F	5.95827e-05		F	0	OAAcyt = OAAb
R62	ACCOAcyt + GLYOXYcyt = MALcyt	ab + cd = cdba		F						0.0563317		F	5.95821e-05		F	0.0855464	OAAmit = OAAb
R63	MALcyt = OAAcyt + NADH	abcd = abcd + X		F						2.89786e-16		F	3.06507e-19		F	0.0816157	OGAmit = OGAb
R64	MALcyt = MALmit	abcd = abcd		F						0.0563317		F	5.95821e-05		B	1.83343	O2_EX = O2
R65	CO2 = CO2_EX	a = a		F						1949.98		F	2.0625		B	3.22361	NADH = UQH2
R66	CO2_unlabeled + CO2 = CO2 + CO2_out	a + b = a + b		F						209.149		F	0.221217		B	3.66686	UQH2 = 2 CYTRED + 1.5 H
R67	MTHFx + MTHFM = MTHF_out + MTHFx	a + b = a + b		F						799.457		F	0.845588		B	1.83343	4 CYTRED + O2 = 2 H
R68	MTHFx + MTHFU = MTHF_out + MTHFx	a + b = a + b		F						546.458		F	0.57799		B	4.58355	2 H = ATP
R69	OAAcyt = THR	abcd = abcd		F						19.867		F	0.0210134		B	0.369417	ATP = ATP_M
R70	OAAmit = THR	abcd = abcd		F						0		F	0		B	0.904463	ATP = ATP_B
R71	3PG = SER + NADH	abc = abc + X		F						37.0222		F	0.0391584		B	0.810145	NADPH = NADPH_B
R72	GLYOXYcyt = GLY	ab = ab		F						5.13405e-07		F	5.4303e-10		B	0.0855464	OAAb = OAA_B
R73	SER = GLY + MTHFx	abc = ab + c		FR						31.5623		FR	0.0333835		B	0.0146056	SER = SER_B
R74	GLY + MTHFx = SER	ab + c = abc		R	X					8.3489		R	0.00883065		B	0.0221167	THR = THR_B
R75	MTHFx + CO2 = GLY	a + b = ab		FR						0.136559		FR	0.000144439		B	0.022902	GLY = GLY_B
R76	GLY = MTHFx + CO2	ab = a + b		R	X					0.654441		R	0.000692204		B	0.0816157	OGAb = OGA_B
R77	THR = GLY + AA	abcd = ab + cd		FR						2.18235e-06		FR	2.30828e-09		B	0.0473871	PEP = PEP_B
R78	GLY + AA = THR	ab + cd = abcd		R	X					1.04318		R	0.00110337		B	0.0287342	P5P = P5P_B
R79	PYRcyt = PYRb	abc = abc		F						12.9503		F	0.0136976		B	0.0236756	E4P = E4P_B
R80	PYRmit = PYRb	abc = abc		F						167.247		F	0.176897		B	0.0296757	G3P = G3P_B
R81	ACCOAcyt = ACCOAb	ab = ab		F						38.6335		F	0.0408628		B	0.156511	G6P = G6P_B
R82	ACCOAmit = ACCOAb	ab = ab		F						84.1336		F	0.0889883		B	0.129851	ACCOAb = ACCOA_B
R83	OAAcyt = OAAb	abcd = abcd		F						0		F	0		B	0.190595	PYRb = PYR_B
R84	OAAmit = OAAb	abcd = abcd		F						80.8794		F	0.0855464		B	0.144283	Z = CO2
R85	OGAmit = OGAb	abcde = abcde		F						77.1632		F	0.0816157		B	0.0176424	Y = NADH
R86	O2_EX = O2			B	X	86	1656.98	2053.9		1733.41		B	1.83343		B	0.0251006	MTHFx = MTHF_B
R87	NADH = UQH2			B						3047.74		B	3.22361		B	0	GLC = GLC_B
R88	UQH2 = 2 CYTRED + 1.5 H			B						3466.82		B	3.66686
R89	4 CYTRED + O2 = 2 H			B						1733.41		B	1.83343
R90	2 H = ATP			B						4333.49		B	4.58355
R91	ATP = ATP_M			B						349.263		B	0.369417
R92	ATP = ATP_B			B	X	92	777.624	884.279		855.121		B	0.904463
R93	NADPH = NADPH_B			B	X	93	765.948	871.002		765.948		B	0.810145
R94	OAAb = OAA_B			B	X	94	66.675	80.8794		80.8794		B	0.0855464
R95	SER = SER_B			B	X	95	13.8088	15.7027		13.8088		B	0.0146056
R96	THR = THR_B			B	X	96	20.9102	25.3648		20.9102		B	0.0221167
R97	GLY = GLY_B			B	X	97	21.6526	24.6224		21.6526		B	0.022902
R98	OGAb = OGA_B			B	X	98	67.8563	77.1632		77.1632		B	0.0816157
R99	PEP = PEP_B			B	X	99	39.3982	44.8019		44.8019		B	0.0473871
R100	P5P = P5P_B			B	X	100	23.89	27.1667		27.1667		B	0.0287342
R101	E4P = E4P_B			B	X	101	19.6842	22.384		22.384		B	0.0236756
R102	G3P = G3P_B			B	X	102	24.7367	28.1294		28.0568		B	0.0296757
R103	G6P = G6P_B			B	X	103	130.125	147.972		147.972		B	0.156511
R104	ACCOAb = ACCOA_B			B	X	104	107.96	122.767		122.767		B	0.129851
R105	PYRb = PYR_B			B	X	105	162.491	184.778		180.197		B	0.190595
R106	Z = CO2			B	X	106	123.689	140.654		136.412		B	0.144283
R107	Y = NADH			B	X	107	14.6681	16.6799		16.6799		B	0.0176424
R108	MTHFx = MTHF_B			B	X	108	0	50		23.7313		B	0.0251006
R109	GLC = GLC_B			B	0					0		B	0
R110	CO2 = CO2_EX	a = a		S						1		S	1
R111	THR = THRx	abcd = abcd		S						1		S	1
R112	SER = SERx	abc = abc		S						1		S	1
R113	GLY = GLYx	ab = ab		S						1		S	1
R114	PYRmit = ALAx	abc = abc		SF	X					0.92093		SF	0.92093
R115	PYRcyt = ALAx	abc = abc		SF						0.0790702		SF	0.0790702
R116	OAAcyt = ASPx	abcd = abcd		SF	X					0.87767		SF	0.87767
R117	OAAmit = ASPx	abcd = abcd		SF						0.12233		SF	0.12233
R118	PYRmit + PYRmit = VALx + CO2x	abc + def = abefc + d		SF	X					1		SF	1
R119	PYRcyt + PYRcyt = VALx + CO2x	abc + def = abefc + d		SF						0		SF	0
R120	PYRcyt + OAAcyt = ILEo + CO2x	abc + defg = debfgc + a		SF	X					0.274346		SF	0.274346
R121	PYRmit + OAAmit = ILEo + CO2x	abc + defg = debfgc + a		SF						0.725654		SF	0.725654
R122	PYRcyt + THR = ILEt + CO2x	abc + defg = debfgc + a		SF	X					0.893348		SF	0.893348
R123	PYRmit + THR = ILEt + CO2x	abc + defg = debfgc + a		SF						0.106652		SF	0.106652
R124	ILEo = ILEx	abcdef = abcdef		SF	X					0.0960112		SF	0.0960112
R125	ILEt = ILEx	abcdef = abcdef		SF						0.903989		SF	0.903989
R126	PYRcyt + PYRcyt = ISVb + CO2x	abc + def = abefc + d		SF	X					0		SF	0
R127	PYRmit + PYRmit = ISVb + CO2x	abc + def = abefc + d		SF						1		SF	1
R128	ISVb + ACCOAmit = LEUx + CO2x	abcde + gh = ghbcde + a		SF	X					0		SF	0
R129	ISVb + ACCOAcyt = LEUx + CO2x	abcde + gh = ghbcde + a		SF						1		SF	1
R130	OGAmit = PROx	abcde = abcde		S						1		S	1
R131	P5P + MTHFx = HISx	abcde + f = edcbaf		S						1		S	1
R132	OGAmit + ACCOAcyt = LYSx + CO2x	abcde + fg = fgbcde + a		SF	X					1		SF	1
R133	OGAmit + ACCOAmit = LYSx + CO2x	abcde + fg = fgbcde + a		SF						0		SF	0
R134	E4P + PEP = SHKMx	abcd + efg = efgabcd		S						1		S	1
R135	SHKMx + PEP = PHEx + CO2x	abcdefg + hij = hijbcdefg + a		S						1		S	1
R136	SHKMx + PEP = TYRx + CO2x	abcdefg + hij = hijbcdefg + a		S						1		S	1
R137	OGAmit = GLUx	abcde = abcde		S						1		S	1
R138	OAAcyt + MTHFx = METx	abcd + e = abcde		SF	X					1		SF	1
R139	OAAmit + MTHFx = METx	abcd + e = abcde		SF						0		SF	0

[truncated: 15 more sheets: KM3 40°C, KM3 45°C, KM3 47°C, OP1 30°C, OP1 40°C, OP1 45°C, OP1 47°C, OP2 45°C, OP2 47°C, OP3 30°C, OP3 37°C, OP3 40°C, OP3 45°C, OP3 47°C, OP3 49°C]
